# Supplementary material for: Assessing the clinical practice in specialized outpatient clinics for chronic obstructive pulmonary disease: Analysis of the EPOCONSUL clinical audit
Source: PLoS One. 2019 Feb 6;14(2):e0211732. doi: 10.1371/journal.pone.0211732 (PMC6364994; doi:10.1371/journal.pone.0211732)
Supplement: S1 File — (XLSX) [file pone.0211732.s007.xlsx]

## Sheet: data_tipo_consul
tipo_consulta_pac_N	Id_centro	Consulta_EPOC_N	Sexo_N	Edad_3cat	Edad_55	edad_70	Edad	Fuma_VA_N	IPAQ	imc	imc_21	Charlson	Charlson_3	grado_disnea_2cat_VA_miss	CAT_GRUPO_VA	Tos_cronica_VA_N	Colonizado_VA_N	clinica_asma_VA_N	enfisema_01	FEV1_def	FEV1_def_inf_50	Número_agudizacion	Número_hospitalizacion	ValorBODE	ValorBODEx	Indicar_DX_GOLD_VA_N	fenotipo_agudizado_01_miss	triple_cuadr_01	VMD_VA_N	Programa_RR_VA_N	Oxigenoterapia_VA_N	BP_EC_6	BP_EC_SUP_3	BP_CE_8	BP_CE_SUP_4	BP_TA_5	BP_TA_SUP_3	TBD_N	Gasometria_arterial_N	alfa_1_N	Deter_Volumen_N	Pruebas_Difusion_N	Test_6min_N	Prueba_esfuerzo_N	Calcula_BODE_N	cuestionario_CAT_N	Tac_Torax_N	Comorbilidades_N	Origen_consul_4cat_N
1	9	2	2	2	0	0	66	2	50	26.4855	0	1	0	1		1	1	2	0	74	0	1	0	0		5	0	1	1	1	1	0	1	0	1	1	1	1	1	1	2	2	2	1	2	0	1	1	4
1	9	2	2	2	0	0	68	2	30	28.1969	0	9	1	1		1	1	2		70	0	0	0	1		5	2	0	2	1	1	1	1	0	1	1	1	1	1	1	2	2	2	1	2	0	2	2	4
1	16	2	2	3	0	1	84	1	79.5	24.6904	0	1	0	1	0	2	1	2	0	71	0	0	0	0		5	0	1	1	1	1	0	1	0	0	1	1	2	2	1	1	1	2	1	2	1	2	2	2
1	34	2	2	3	0	1	71	2	50	26.7698	0	2	0	1	0	2	1	2	0	51	0	1	0	2		5	0	0	1	2	1	1	1	0	0	1	1	2	2	1	1	1	2	1	2	1	2	2	3
1	39	2	2	2	0	0	66	2	80	35.9862	0	1	0	1	1	1	1	1		67	0	0	0	2		1	2	0	1	1	1	1	1	0	1	1	1	2	2	1	2	2	2	1	2	1	1	2	4
1	46	2	2	1	1	0	52	2	46.5	32.0386	0	2	0	1	0	1	1	1	0	59	0	1	0			5	0	0	1	2	1	1	1	0	1	1	1	2	2	1	2	2	2	1	1	1	1	2	4
1	55	2	2	3	0	1	79	2	75	28.3737	0	2	0	1		1	1	1		53	0	0	0			3	2	1	1	1	1	1	1	0	0	1	1	2	2	1	1	1	1	1	1	0	1	2	2
1	55	2	2	3	0	1	77	1	60	31.9122	0	4	1	1		1	1	1	0	62	0	0	0			1	0	0	1	1	1	0	1	0	0	1	1	2	1	1	1	1	1	1	1	0	2	2	2
1	55	2	2	2	0	0	66	1	43	23.7118	0	3	1	1		1	1	2	0	71	0	0	0			1	0	0	1	2	1	0	1	0	0	1	1	2	1	1	1	1	1	1	1	0	2	2	2
1	9	2	2	2	0	0	68	2	30	24.6914	0	3	1	1		1	1	2	0	63	0	0	0	4		5	0	1	2	1	1	1	1	0	1	1	1	2	2	2	2	2	2	1	2	0	2	2	3
1	9	2	2	3	0	1	76	2	40	25	0	4	1	1		1	1	1	0	71	0	0	0	2		5	0	0	1	1	1	1	1	0	1	1	1	2	2	2	2	1	2	1	2	0	2	2	4
1	43	2	2	2	0	0	60	2	60	28.3737	0	1	0	1		1	1	1	0	86	0	0	0			1	0	0	1	1	1	1	1	0	0	1	1	2	1	2	1	1	1	1	1	0	1	2	2
1	46	2	2	3	0	1	79	2	60	28.0102	0	4	1	1	0	1	1	1		67	0	0	0	1		1	2	1	1	1	1	1	1	0	1	1	1	2	2	2	2	2	2	1	2	1	2	2	1
1	46	2	2	2	0	0	60	2	40	35.1562	0	4	1	1	0	1	1	2	0	53	0	0	0	1	1	3	0	0	2	1	2	1	1	0	1	1	1	1	2	2	2	2	1	1	2	1	2	2	2
1	10	2	2	2	0	0	69	2	25	29.271	0	8	1	1	1	2	1	1	0	56	0	0	0	3	3	1	0	0	1	1	1	1	1	1	1	1	1	1	2	2	2	2	2	1	2	1	2	2	3
1	9	2	2	3	0	1	75	2	50	29.6875	0	4	1	1		1	1	2	0	48	1	0	0	3		5	0	1	2	1	1	1	1	0	1	1	1	2	2	1	2	2	2	1	2	0	2	2	4
1	9	2	2	2	0	0	69	2	45	40.3543	0	2	0	1	0	1	1	2	0	44	1	0	0	2		5	0	0	2	1	2	1	1	0	1	1	1	1	1	1	2	2	2	1	2	1	2	2	2
1	34	2	2	2	0	0	62	2	50	37.1823	0	4	1	1	0	2	1	2	0	36	1	0	0	2		5	0	0	1	1	1	1	1	0	0	1	1	2	2	1	1	1	2	1	2	1	2	2	3
1	34	2	2	2	0	0	57	2	20	34.9494	0	1	0	1	0	2	3	1	0	36	1	1	0	3		5	0	0	1	1	1	0	1	0	1	1	1	2	2	1	2	2	1	1	2	1	2	1	2
1	34	2	1	2	0	0	68	2	25	23.2335	0	1	0	1	1	1	1	2	0	36	1	0	0	3		5	0	0	1	1	1	0	1	0	1	1	1	2	1	1	2	2	2	1	2	1	2	1	2
1	34	2	2	2	0	0	61	2	50	36.7865	0	3	1	1		2	1	1	0	36	1	0	0	3		5	0	1	1	1	2	1	1	0	0	1	1	1	2	1	1	1	2	1	2	0	1	2	1
1	46	2	2	2	0	0	65	2	62.5	34.2936	0	4	1	1	0	1	1	1		59	0	1	1	1	1	5	2	0	1	1	1	1	1	0	0	1	1	1	2	1	1	2	2	1	2	1	2	2	4
1	50	2	2	3	0	1	72	2	32	25.2493	0	2	0	1		1	1	2	0	42	1	0	0	2		5	0	0	1	1	1	0	1	0	0	1	1	2	1	1	1	1	2	1	2	0	1	2	4
1	43	2	2	2	0	0	57	2	60	26.0933	0	1	0	1	0	1	1	2	0	45	1	0	0			3	0	1	1	1	1	0	1	0	1	1	1	2	2	2	1	1	1	1	1	1	2	1	2
1	43	2	2	2	0	0	69	2	30	36.0854	0	2	0	1		1	1	1	0	42	1	0	0			3	0	0	1	1	1	1	1	1	1	1	1	2	2	2	2	2	2	1	1	0	2	2	2
1	43	2	2	2	0	0	65	2	40	26.2966	0	2	0	1		1	1	2	0	56	0	3	0			3	0	0	1	1	1	1	1	0	1	1	1	2	2	2	1	1	1	1	1	0	2	2	2
1	9	2	2	2	0	0	64	2	90	31.3091	0	4	1	1		1	1	1	1	45	1	3		2		5	1	1	1	1	2	0	1	0	1	1	1	1	1	1	2	2	2	1	2	0	1	2	4
1	16	2	2	3	0	1	87	1	120	29.4118	0	1	0	1	1	2	3	1	0	40	1	2	0	3	2	5	1	1	1	1	1	0	1	0	1	1	1	2	2	1	2	1	2	1	2	1	2	1	2
1	46	2	2	3	0	1	72	2	55	22.4059	0	1	0	1	1	2	1	1	1	48	1	4	0	3	3	5	1	1	1	1	1	0	1	0	1	1	1	2	2	2	2	2	2	1	2	1	2	1	3
2	6	1	2	3	0	1	79	2	88	30.7599	0	1	0	1		1	1	1	0	55	0	0	0			1	0	0	1	1	1	1	1	0	0	1	1	1	1	1	1	1	1	1	1	0	1	2	2
2	14	1	2	3	0	1	79	1	20	27.6817	0	5	1	1		1	1	1		60	0	1	0			5	2	1	1	1	1	0	1	0	0	1	1	1	1	1	1	1	1	1	1	0	1	2
2	14	1	2	2	0	0	60	2	40	28.441	0	4	1	1	1	2	1	2	0	50	0	0	0			5	0	1	1	1	1	1	1	0	0	1	1	1	1	1	1	1	1	1	1	1	1	2
2	22	1	2	1	1	0	49	2	25	25.0593	0	1	0	1		2	1	1	0	74	0	0				1	0	0	1	1	1	0	1	0	0	1	1	1	1	1	1	1	1	1	1	0	1	1	4
2	28	1	2	3	0	1	80	2	15	26.6728	0	3	1	1	0	1	1	2	0	82	0	0	0		1	5	0	0	1	1	1	1	1	0	0	1	1	2	1	1	2	2	1	1	1	1	1	2	3
2	32	1	2	1	1	0	55	2	50	27.0051	0	2	0	1	0	1	1	2	0	60	0	1	0	1	1	5	0	0	2	1	1	1	1	0	0	1	1	1	1	1	1	1	1	1	2	1	2	2	2
2	34	2	2	3	0	1	77	2	60	24.1115	0	7	1	1	1	2	1	1	1	62	0	1	0	3		5	1	0	1	1	1	1	1	0	0	1	1	2	2	1	1	1	1	1	2	1	2	2	3
2	34	2	2	3	0	1	71	2	50	28.764	0	1	0	1	0	2	1	2	0	60	0	1	0	3		5	0	0	1	1	1	0	1	0	0	1	1	2	1	1	1	1	1	1	2	1	1	1	2
2	34	2	2	1	1	0	52	2	37	27.7177	0	1	0	1	0	2	1	1	0	57	0	1	0	3		5	0	1	1	1	1	0	1	0	0	1	1	2	1	1	1	1	1	1	2	1	1	1	2
2	42	1	2	3	0	1	76	2	41.25	30.116	0	1	0	1		2	1	1		91	0	0	0			5	2	0	1	1	1	0	1	0	0	1	1	2	1	1	1	2	1	1	1	0	1	1	2
2	43	2	2	3	0	1	74	2	30	27.7767	0	3	1	1		1	1	1	0	55	0	0	0			2	0	0	1	1	1	1	1	0	0	1	1	2	2	1	1	1	1	1	1	0	2	2	2
2	43	2	2	2	0	0	64	2	35	33.3333	0	2	0	1		1	1	1	0	97	0	0	0			1	0	0	2	1	1	1	1	0	0	1	1	2	1	1	1	1	1	1	1	0	1	2	2
2	43	2	2	3	0	1	79	2	20	25.7959	0	2	0	1		1	1	1	0	89	0	0	0			1	0	0	1	1	1	0	1	0	0	1	1	2	1	1	1	1	1	1	1	0	1	2	2
2	44	1	2	3	0	1	85	2	30	24.841	0	4	1	1		1	1	2	0	72	0	0	0			1	0	0	1	1	1	1	1	0	0	1	1	2	2	1	1	1	1	1	1	0	2	2	4
2	46	2	2	3	0	1	74	2	75	25.711	0	2	0	1	0	1	3	1		56	0	0	0			2	2	0	1	1	1	1	1	0	1	1	1	2	2	1	2	2	2	1	1	1	2	2
2	50	2	2	2	0	0	64	1	47	32.872	0	2	0	1		1	1	1		70	0	0	0			5	2	0	1	1	1	0	1	0	0	1	1	2	2	1	1	1	1	1	1	0	1	2
2	54	2	2	1	1	0	52	2	35	29.7619	0	1	0	1		2	1	1		59	0	1	0			5	2	0	1	1	1	0	1	0	0	1	1	2	1	1	1	1	1	1	1	0	2	1	2
2	54	2	2	3	0	1	71	2	20	26.2985	0	1	0	1	0	2	1	1		77	0	1	0			5	2	0	1	1	1	1	1	0	0	1	1	1	1	1	1	1	1	1	1	1	2	2	4
2	56	1	2	2	0	0	60	2	80	38.8724	0	2	0	1		1	1	2	0	64	0	0				5	0	0	2	2	2	0	1	0	1	1	1	2	2	1	2	2	2	1	1	0	2	2	2
2	28	1	2	3	0	1	87	2	40	27.5134	0	1	0	1	0	1	1	2	0	54	0	1	0		1	5	0	1	1	1	1	1	1	0	0	1	1	2	2	2	1	2	1	1	1	1	1	2
2	34	2	1	2	0	0	65	2	22.5	20.83	1	1	0	1		1	1	2	1	76	0	1	0	3		5	1	1	1	1	1	1	1	0	1	1	1	2	1	2	2	2	1	1	2	0	1	2	2
2	43	2	2	3	0	1	90	2	30	26.398	0	2	0	1		1	1	2	0	69	0	0	0			1	0	0	1	1	1	1	1	0	0	1	1	2	1	2	1	1	1	1	1	0	1	2	4
2	43	2	2	2	0	0	64	2	80	27.0416	0	1	0	1		1	1	2	0	57	0	0	0			1	0	0	1	1	1	1	1	0	0	1	1	2	1	2	1	1	1	1	1	0	1	2	2
2	43	2	2	1	1	0	54	2	20	30.4867	0	2	0	1		1	1	2	0	65	0	1	0			2	0	0	1	1	1	1	1	1	1	1	1	2	2	2	2	2	2	1	1	0	2	2	2
2	43	2	2	3	0	1	70	2	52.5	27.7323	0	3	1	1		1	1	2	0	69	0	0	0			1	0	0	1	1	1	1	1	0	1	1	1	2	1	2	1	1	1	1	1	0	2	2	4
2	46	2	2	2	0	0	66	2	80	22.7204	0	1	0	1	0	1	1	1	0	63	0	0	0			1	0	0	1	1	1	0	1	0	1	1	1	2	2	2	2	2	1	1	1	1	1	1	2
2	54	2	2	3	0	1	79	2	50	29.6665	0	2	0	1	1	2	1	2		65	0	0	0			5	2	0	1	1	1	1	1	0	0	1	1	1	1	2	1	1	1	1	1	1	1	2	3
2	54	2	2	2	0	0	60	2	20	27.5802	0	3	1	1	1	2	1	1	0	60	0	0	0		1	5	0	0	1	1	1	1	1	0	1	1	1	2	1	2	1	2	1	1	1	1	2	2	4
2	57	1	2	2	0	0	63	2	184	25.0399	0	1	0	1	0	1	1	1	0	50	0	0	0	1		5	0	0	1	1	1	0	1	0	0	1	1	2	1	2	1	1	2	1	2	1	1	1	4
2	9	2	2	2	0	0	62	2	30	21.8573	0	4	1	1		1	1	2	0	74	0	1	0	2		5	0	1	1	1	1	1	1	0	1	1	1	2	2	2	2	2	2	1	2	0	2	2	4
2	6	1	2	2	0	0	67	2	96	21.7738	0	3	1	1		1	1	1	0	43	1	0	0			3	0	0	1	1	1	1	1	0	0	1	1	2	1	1	1	1	1	1	1	0	2	2	4
2	14	1	2	2	0	0	60	2	50	26.1752	0	1	0	1	0	2	1	1	0	37	1	0	0			3	0	0	1	1	1	0	1	0	0	1	1	2	1	1	2	1	1	1	1	1	1	1
2	14	1	2	2	0	0	69	1	30	29.0318	0	3	1	1		2	1	1	0	54	0	2	0			2	1	0	1	1	1	0	1	0	0	1	1	1	1	1	1	1	1	1	1	0	1	2	4
2	15	1	2	2	0	0	62	1	22.5	22.3094	0	2	0	1		2	3	1		64	0	2			4	5	2	0	1	2	1	0	1	0	0	1	1	2	2	1	2	2	1	1	1	0	2	2	2
2	34	2	2	3	0	1	74	1	80	28.0277	0	2	0	1	0	2	3	1	0	44	1	1	0	3		5	0	0	1	2	1	0	1	0	0	1	1	2	1	1	1	1	1	1	2	1	2	2	2
2	40	1	2	3	0	1	78	2	130.05	27.968	0	4	1	1		2	1	2		48	1	0	0			5	2	0	1	1	1	1	1	0	0	1	1	2	2	1	2	2	1	1	1	0	2	2
2	41	2	2	2	0	0	65	2	33.75	30.1162	0	3	1	1		2	1	2		62	0	1	1			5	2	1	1	1	1	1	1	0	0	1	1	2	2	1	1	1	1	1	1	0	2	2	1
2	44	1	2	2	0	0	63	2	45	21.0077	0	8	1	1		1	1	1	0	48	1	0	0			1	0	0	1	1	1	1	1	0	1	1	1	2	1	1	2	2	2	1	1	0	2	2	2
2	54	2	2	2	0	0	63	2	12.5	23.7387	0	1	0	1		2	1	2		44	1	0				5	2	1	1	1	1	0	1	0	0	1	1	2	1	1	1	1	1	1	1	0	1	1	3
2	54	2	2	3	0	1	76	2	40	34.5776	0	1	0	1	0	2	1	2		37	1	0	0			5	2	1	1	1	1	1	1	0	0	1	1	2	1	1	1	1	1	1	1	1	1	2	2
2	54	2	1	2	0	0	59	1	26.25	22.6659	0	2	0	1	1	1	1	1	0	77	0	1	1		2	5	0	0	1	1	1	0	1	0	0	1	1	2	1	1	1	1	1	1	1	1	1	2	3
2	57	1	2	2	0	0	62	2	84	37.6184	0	1	0	1	0	1	1	2	0	48	1	0	0	1		5	0	0	1	1	1	0	1	0	0	1	1	2	1	1	1	1	2	1	2	1	1	1	4
2	57	1	2	3	0	1	85	2	110	33.6593	0	1	0	1	0	1	1	1	0	44	1	0	0			5	0	0	1	1	1	1	1	0	0	1	1	2	2	1	1	1	2	1	1	1	1	2	4
2	57	1	2	3	0	1	71	2	87.5	33.0579	0	2	0	1	0	1	1	2	0	43	1	0	0	3		5	0	0	1	1	1	1	1	0	1	1	1	2	2	1	2	2	2	1	2	1	1	2	4
2	57	1	2	3	0	1	80	2	225	27.4714	0	3	1	1	0	2	1	2	0	37	1	0	0	4		5	0	1	1	1	1	1	1	0	0	1	1	2	1	1	1	1	2	1	2	1	1	2	4
2	57	1	2	2	0	0	68	2	101.25	34.3679	0	8	1	1	0	2	1	1	0	36	1	0	0	2		5	1	1	1	1	1	1	1	0	1	1	1	2	2	1	2	2	2	1	2	1	1	2	4
2	28	1	2	2	0	0	69	2	40	35.1562	0	3	1	1	0	1	1	2	1	78	0	3	0		0	5	1	0	1	1	1	1	1	0	1	1	1	2	1	2	2	2	1	1	1	1	2	2	4
2	54	2	2	2	0	0	66	2	30	21.1389	0	1	0	1	0	1	1	1	0	41	1	0	0		3	5	0	0	1	1	1	1	1	0	0	1	1	2	1	2	1	1	1	1	1	1	1	2	3
2	54	2	2	3	0	1	78	2	40	30.863	0	2	0	1	1	2	1	1		50	0	1	1			5	2	0	1	1	1	1	1	0	0	1	1	2	1	2	1	1	1	1	1	1	2	2	2
2	54	2	2	3	0	1	71	2	30	23.939	0	2	0	1	0	2	1	2	0	39	1	0	0		2	5	0	1	1	1	1	1	1	0	0	1	1	1	1	2	1	1	1	1	1	1	2	2	2
2	34	2	2	3	0	1	80	2	30	27.5482	0	1	0	1	0	1	1	2	0	56	0	1	1	4		5	0	0	1	1	1	0	1	0	0	1	1	2	2	2	1	1	1	1	2	1	2	1	2
2	57	1	2	1	1	0	55	2	45	35.8782	0	11	1	1	0	1	1	2	0	38	1	2	0	2		5	1	1	1	1	1	1	1	0	1	1	1	2	1	2	1	1	2	1	2	1	2	2	4
1	10	2	2	2	0	0	69	2	43	22.4913	0	1	0	1	1	2	3	1	0	65	0	1	0		3	2	0	0	1	1	1	0	1	0	1	0	1	1	1	1	2	2	1	1	1	1	2	1	1
1	19	2	2	2	0	0	63	1	30	37.3784	0	3	1	1		1	1	1	0	55	0	0	0			1	0	0	1	1	1	0	1	0	1	0	1	1	2	1	2	2	1	1	1	0	1	2	4
1	25	2	2	3	0	1	73	2	60	32.4661	0	1	0	1		1	1	1	0	53	0	1	0	1	1	5	0	0	1	2	1	0	1	0	1	0	1	1	2	1	2	2	2	1	2	0	2	1	4
1	27	2	2	3	0	1	71	1	40	29.7143	0	1	0	1	0	1	1	1	0	57	0	1	0			1	0	1	1	1	1	0	1	0	1	0	1	2	1	1	2	2	1	1	1	1	2	1	2
1	27	2	2	2	0	0	69	1	100	33.6593	0	10	1	1	1	1	1	1	0	71	0	1	0	0		2	0	0	1	1	1	0	1	0	1	0	1	2	1	1	2	2	2	1	2	1	2	2
1	39	2	1	2	0	0	65	2	100	25.5296	0	4	1	1		2	1	1		70	0	0	0			2	2	0	1	1	1	1	1	0	1	0	1	1	2	1	2	2	1	1	1	0	2	2	3
1	43	2	1	2	0	0	62	2	80	22.2137	0	1	0	1	1	1	1	1	0	55	0	0	0			4	0	0	1	1	1	1	1	0	1	0	1	2	2	1	2	2	2	1	1	1	2	2	4
1	43	2	2	2	0	0	59	2	100	23.7118	0	1	0	1		2	1	1	0	84	0	0	0			1	0	0	1	1	1	1	1	0	0	0	1	2	1	1	1	1	1	1	1	0	1	2	2
1	43	2	2	1	1	0	49	2	37.5	33.4977	0	1	0	1		1	1	1	0	79	0	0	0			1	0	0	1	1	1	1	1	0	0	0	1	2	1	1	1	1	1	1	1	0	2	2	2
1	43	2	2	3	0	1	71	2	50	29.0548	0	3	1	1		1	1	1		78	0	1				1	2	0	1	1	1	0	1	0	0	0	1	1	2	1	1	1	1	1	1	0	1	2	2
1	46	2	2	2	0	0	67	2	20	23.6203	0	2	0	1	0	2	1	1		54	0	0	0	2		5	2	0	1	1	1	1	1	0	0	0	1	2	2	1	1	1	1	1	2	1	1	2	4
1	46	2	2	3	0	1	72	1	20	26.3702	0	3	1	1	0	1	1	1	0	51	0	0	0	2	2	2	0	0	1	1	2	0	1	0	1	0	1	1	2	1	1	2	1	1	2	1	2	2	4
1	46	2	2	2	0	0	58	2	35	32.7442	0	2	0	1	0	2	1	1	0	53	0	0	0	1	3	5	0	1	1	1	1	1	1	0	1	0	1	2	2	1	2	2	2	1	2	1	2	2	2
1	55	2	1	2	0	0	67	2	44	32.8892	0	1	0	1		2	1	1		64	0	1	0			1	2	0	1	1	1	1	1	0	0	0	1	2	1	1	1	1	1	1	1	0	1	2	2
1	55	2	2	2	0	0	66	2	39	33.8021	0	1	0	1		1	1	1		59	0	1	0			1	2	0	1	1	1	1	1	0	0	0	1	2	1	1	1	1	1	1	1	0	1	2	2
1	55	2	2	3	0	1	82	1	40	30.385	0	4	1	1		1	1	1		57	0	0	0			1	2	1	1	1	1	0	1	0	0	0	1	2	1	1	1	1	1	1	1	0	1	2	2
1	55	2	2	3	0	1	73	1	90	28.4005	0	3	1	1		2	1	1	0	56	0	0	0			1	0	0	1	1	1	0	1	0	0	0	1	2	1	1	1	1	1	1	1	0	1	2	2
1	55	2	2	3	0	1	82	1	35	25.2174	0	2	0	1		2	1	1		50	0	0	0			4	2	1	1	1	1	0	1	0	0	0	1	2	1	1	1	1	1	1	1	0	1	2	2
1	55	2	2	3	0	1	84	1	50	31.5886	0	2	0	1		2	1	1		83	0	0	0			1	2	0	1	1	1	0	1	0	0	0	1	2	1	1	1	1	1	1	1	0	1	2	2
1	55	2	2	3	0	1	81	1	70	29.0253	0	2	0	1		2	1	1		81	0	1				1	2	0	1	1	1	0	1	0	0	0	1	2	1	1	1	1	1	1	1	0	1	2	2
1	55	2	1	2	0	0	60	2	30	25.3906	0	1	0	1		1	1	2		76	0	1	0			5	2	1	1	1	1	0	1	0	0	0	1	1	1	1	1	1	1	1	1	0	1	1	2
1	55	2	2	2	0	0	63	2	45	26.6749	0	2	0	1		2	1	1	0	76	0	1	0			1	0	0	1	1	1	1	1	0	0	0	1	1	1	1	1	1	1	1	1	0	1	2	2
1	55	2	2	3	0	1	76	2	35	32.6531	0	4	1	1		1	1	2	0	58	0	1			2	1	0	0	1	1	1	0	1	0	0	0	1	2	1	1	1	1	1	1	1	0	2	2	4
1	55	2	2	3	0	1	83	1	40	26.3465	0	4	1	1		1	1	2		57	0	1				5	2	0	1	1	1	0	1	0	0	0	1	2	1	1	1	1	1	1	1	0	1	2
1	55	2	2	2	0	0	57	2	66	32.872	0	1	0	1		1	1	1		51	0	0	0			1	2	0	1	1	1	1	1	0	0	0	1	1	1	1	1	1	1	1	1	0	1	2	4
1	55	2	1	2	0	0	56	2	35	24.4561	0	1	0	1		1	1	2		51	0	0				1	2	1	1	1	1	0	1	0	0	0	1	2	1	1	1	1	1	1	1	0	1	1	4
1	59	2	2	3	0	1	75	1	20	26.5021	0	3	1	1	1	1	1	1	0	63	0	1	0	1		5	0	0	1	1	1	0	1	0	0	0	1	2	1	1	1	2	2	1	2	1	1	2	1
1	43	2	2	2	0	0	58	2	60	36.5736	0	3	1	1	1	1	1	1		60	0	0	0			1	2	1	2	1	2	1	1	0	0	0	1	2	2	2	1	1	1	1	1	1	2	2
1	46	2	2	2	0	0	66	2	45	23.8054	0	1	0	1	0	1	1	1		64	0	0	0	2	1	5	2	1	1	1	1	0	1	0	1	0	1	2	2	2	2	2	2	1	2	1	2	1	4
1	46	2	2	2	0	0	59	2	25	19.1571	1	1	0	1	0	1	1	1	0	50	0	0	0	2		3	0	0	1	1	1	0	1	1	1	0	1	2	2	2	2	2	2	1	2	1	2	2	3
1	46	2	2	3	0	1	78	2	23.5	25.3069	0	1	0	1	0	2	1	2		89	0	1	0	1		5	2	0	1	1	1	1	1	0	0	0	1	2	2	2	2	2	1	1	2	1	1	2	4
1	46	2	2	2	0	0	61	2	45	28.3604	0	3	1	1	0	1	1	1	0	74	0	0	0	0	0	1	0	0	1	1	1	1	1	0	1	0	1	2	2	2	2	2	1	1	2	1	2	2	2
1	50	2	2	3	0	1	78	2	59	20.6193	1	1	0	1		1	1	1		68	0	0				5	2	0	1	1	1	0	0	0	0	0	1	2	2	2	1	1	2	1	1	0	2	1	3
1	50	2	2	2	0	0	65	1	70	32.872	0	3	1	1	0	1	1	1	0	69	0	0	0	0		5	0	0	1	1	1	0	1	0	1	0	1	2	1	2	2	2	2	1	2	1	1	2
1	55	2	2	2	0	0	68	2	33.75	23.03	0	2	0	1		1	1	1	0	59	0	0			1	1	0	0	1	1	1	0	1	0	1	0	1	2	1	2	1	1	1	1	1	0	2	2	2
1	59	2	1	2	0	0	56	2	40	27.4077	0	1	0	1	0	1	1	1	0	68	0	0	0	0		5	0	0	1	1	1	1	1	0	1	0	1	2	1	2	1	2	2	1	2	1	1	2	3
1	34	2	2	2	0	0	68	2	50	27.5482	0	2	0	1	0	2	1	2	0	37	1	0	0	2		5	0	1	2	1	1	1	1	0	0	0	1	2	2	1	1	1	2	1	2	1	1	2	2
1	46	2	2	2	0	0	60	1	100	31.2092	0	7	1	1		1	1	1	0	56	0	1	1			2	0	0	1	1	1	0	1	0	1	0	1	2	2	1	2	2	1	1	1	0	1	2	1
1	46	2	2	2	0	0	60	1	100	31.2092	0	7	1	1		1	1	1	0	56	0	1	1			2	0	0	1	1	1	0	1	0	1	0	1	2	2	1	2	2	1	1	1	0	1	2	1
1	46	2	2	1	1	0	46	2	60	34.9481	0	3	1	1		1	1	1		79	0	1	1			5	2	0	1	1	2	1	1	0	0	0	1	2	2	1	2	2	1	1	1	0	1	2	4
1	46	2	1	2	0	0	62	2	45	30.8329	0	4	1	1	0	1	1	1	0	41	1	0	0	2	3	3	0	0	1	1	1	0	1	0	1	0	1	2	2	1	2	2	2	1	2	1	2	2	2
1	50	2	2	3	0	1	81	2	77	33.3465	0	3	1	1		1	1	1		53	0	0	1	2		5	2	0	1	1	1	1	1	0	0	0	1	2	1	1	1	1	2	1	2	0	1	2	4
1	55	2	2	3	0	1	71	1	15	37.3456	0	3	1	1		2	1	1		47	1	1	0			3	2	1	1	1	1	0	1	0	0	0	1	1	1	1	1	1	1	1	1	0	1	2	2
1	55	2	1	2	0	0	64	2	74	27.1816	0	2	0	1		2	1	1	0	40	1	0	0			3	0	0	1	1	1	1	1	0	0	0	1	1	2	1	1	1	1	1	1	0	1	2	2
1	55	2	2	2	0	0	63	2	96	36.1323	0	3	1	1		1	1	2		39	1	0				4	2	0	2	1	1	0	1	0	0	0	1	2	1	1	1	1	1	1	1	0	2	2	4
1	55	2	2	3	0	1	80	2	34	28.1969	0	4	1	1		2	1	1		58	0	2				1	2	0	1	1	1	0	1	0	0	0	1	2	1	1	1	1	1	1	1	0	2	2	2
1	55	2	2	2	0	0	61	1	31	29.3575	0	3	1	1		2	1	1		51	0	2				3	2	1	1	1	1	0	1	0	0	0	1	1	1	1	1	1	1	1	1	0	1	2	2
1	55	2	2	3	0	1	79	1	50	29.7608	0	2	0	1		2	1	1		51	0	2	0			3	2	1	1	1	1	0	1	0	0	0	1	1	1	1	1	1	1	1	1	0	1	2	3
1	27	2	1	2	0	0	61	2	40	23.8754	0	1	0	1	0	1	1	1		68	0	3	0			5	2	1	1	1	1	0	1	0	1	0	1	2	1	2	2	2	2	1	1	1	2	1	2
1	35	2	2	2	0	0	62	2	40	24.093	0	2	0	1		1	1	1		47	1	1	0	5		5	2	1	1	2	1	1	1	0	1	0	1	2	2	2	2	2	2	1	2	0	2	2	2
1	50	2	2	1	1	0	46	2	27	21.6049	0	3	1	1		1	1	1		39	1	0		2		5	2	1	1	1	1	0	1	0	1	0	1	2	1	2	2	2	2	1	2	0	2	2	4
1	50	2	2	2	0	0	64	2	70	30.4834	0	3	1	1	0	1	1	1		39	1	0	0	2		5	2	1	1	2	1	1	1	0	1	0	1	2	2	2	2	2	2	2	2	1	1	2
1	9	2	2	3	0	1	70	2	26.25	26.2596	0	3	1	1		1	1	2	0	42	1	5	0	4		5	1	1	1	1	1	1	1	0	1	0	1	2	1	1	2	2	2	1	2	0	2	2	4
1	55	2	2	3	0	1	74	2	50	28.6851	0	3	1	1		2	1	1		48	1	2	0			3	2	1	1	1	1	1	1	0	0	0	1	2	1	1	1	1	1	1	1	0	2	2	2
1	55	2	2	3	0	1	83	1	70	25.763	0	10	1	1		2	1	1		40	1	2				4	2	1	2	1	1	0	1	0	0	0	1	2	2	1	1	1	1	1	1	0	2	2	1
1	59	2	2	2	0	0	57	2	35	26.6436	0	2	0	1	1	2	1	1	0	40	1	2	0	2		5	0		1	1	1	0	1	0	1	0	1	2	2	2	2	2	2	1	2	1	2	2	4
2	1	1	2	2	0	0	67	2	60	27.5134	0	3	1	1		1	1	1	0	71	0	0	0			5	0	0	1	1	1	1	1	0	0	0	1	2	1	1	1	2	1	1	1	0	2	2	1
2	6	1	2	3	0	1	72	2	74	34.2504	0	3	1	1		2	1	2	0	56	0	1	0			1	0	1	1	1	1	0	1	0	0	0	1	2	1	1	1	1	1	1	1	0	1	2	4
2	6	1	2	3	0	1	71	2	44	28.089	0	1	0	1		1	1	2	0	55	0	0	0			1	0	0	1	1	1	0	1	0	0	0	1	2	1	1	1	1	1	1	1	0	1	2	2
2	6	1	2	3	0	1	77	2	31	27.852	0	2	0	1		1	1	1	0	72	0	0	0			1	0	0	1	1	1	1	1	0	0	0	1	1	1	1	1	1	1	1	1	0	2	2	2
2	6	1	2	3	0	1	83	2	96	28.578	0	4	1	1		1	1	1		67	0	0	0			5	2	0	1	1	1	0	1	0	0	0	1	2	1	1	1	1	1	1	1	0	1	2
2	14	1	2	3	0	1	81	1	30	30.8463	0	3	1	1		2	1	2	0	64	0	0				1	0	0	1	1	1	0	1	0	1	0	1	2	1	1	2	1	1	1	1	0	2	2
2	14	1	2	3	0	1	70	2	43	29.0174	0	3	1	1	1	2	1	1	0	62	0	1	0			2	1	0	1	1	1	1	1	0	0	0	1	1	1	1	1	1	1	1	1	1	2	2	4
2	14	1	2	3	0	1	78	1	30	28.6048	0	4	1	1		2	1	1		55	0	1	0			1	2	1	1	1	1	0	1	0	0	0	1	1	1	1	2	1	1	1	1	0	1	2	1
2	14	1	2	3	0	1	78	2	20	26.6097	0	2	0	1	1	1	1	1		61	0	0	0			5	2	1	1	1	1	1	1	0	0	0	1	2	1	1	1	1	1	1	1	1	1	2
2	22	1	1	3	0	1	83	2	100	25.7117	0	3	1	1		2	1	1		56	0	0				4	2	0	2	1	1	0	1	0	0	0	1	1	1	1	1	1	1	1	1	0	1	2	4
2	26	2	2	3	0	1	81	1	56.25	30.0838	0	3	1	1	1	2	1	1		60	0	0	0			5	2	1	1	1	1	0	1	0	0	0	1	2	2	1	1	1	1	1	1	1	1	2	2
2	26	2	2	2	0	0	67	2	36	30.1162	0	9	1	1	0	1	1	2	0	76	0	0	0			2	0	0	2	1	1	1	1	0	1	0	1	2	1	1	2	2	1	1	1	1	2	2	4
2	26	2	2	3	0	1	76	2	41	33.0579	0	4	1	1	1	1	1	2	0	69	0	1	0			2	0	0	1	1	1	1	1	0	1	0	1	2	2	1	2	2	1	1	1	1	2	2
2	28	1	2	3	0	1	81	2	50	33.2671	0	3	1	1	0	2	1	2	0	85	0	0	0			5	0	0	2	1	2	1	1	0	0	0	1	1	2	1	2	2	1	1	1	1	1	2	1
2	30	1	1	3	0	1	77	2	20	24.7475	0	1	0	1	1	1	1	1	0	66	0	0	0			1	0	0	1	1	1	0	1	0	1	0	1	2	2	1	2	2	1	1	1	1	2	2
2	32	1	2	3	0	1	70	2	15	58.5937	0	4	1	1	0	1	1	1	0	62	0	0	0			2	0	0	2	1	1	1	1	0	0	0	1	1	2	1	1	1	1	1	1	1	1	2	2
2	41	2	2	3	0	1	74	2	35	28.2828	0	3	1	1		2	1	2	0	61	0	0	0			5	0	1	1	1	1	1	1	0	0	0	1	1	1	1	1	1	1	1	1	0	1	2	2
2	41	2	2	2	0	0	60	2	35	31.2488	0	2	0	1		2	1	2	0	85	0	0	0			5	0	0	1	1	1	1	1	0	0	0	1	2	2	1	1	1	1	1	1	0	1	2	2
2	41	2	2	2	0	0	56	2	72	33.705	0	1	0	1		2	1	1		67	0	0	0			5	2	1	1	1	1	0	1	0	0	0	1	2	2	1	2	2	2	1	1	0	1	2	2
2	41	2	2	2	0	0	65	2	40	29.0698	0	1	0	1		1	1	1		71	0	0	0			5	2	0	1	1	1	0	1	0	0	0	1	2	1	1	2	2	1	1	1	0	1	1	2
2	42	1	2	2	0	0	66	1	40	29.9967	0	9	1	1		1	1	1		79	0	0	0		0	1	2	0	1	1	1	0	1	0	0	0	1	2	1	1	1	1	1	1	1	0	2	2	1
2	42	1	1	3	0	1	72	2	22.5	24.6904	0	3	1	1		1	1	2		94	0	1	0			5	2	0	1	1	1	1	1	0	0	0	1	2	2	1	1	2	1	1	1	0	2	2	2
2	42	1	1	3	0	1	72	2	22.5	24.6904	0	3	1	1		1	1	2		94	0	1	0			5	2	0	1	1	1	1	1	0	0	0	1	2	2	1	1	2	1	1	1	0	2	2	2
2	43	2	2	2	0	0	62	2	30	20.202	1	2	0	1		2	1	1	0	80	0	0				1	0	0	1	1	1	0	1	0	0	0	1	2	1	1	1	1	1	1	1	0	2	2	2
2	43	2	2	2	0	0	59	2	25	43.102	0	5	1	1	1	1	1	1	0	51	0	0	0			4	0	0	1	1	1	1	1	0	0	0	1	1	2	1	1	1	1	1	1	1	2	2	2
2	43	2	2	2	0	0	67	2	52.5	28.1969	0	2	0	1		1	1	1	0	50	0	0	0			1	0	0	1	1	1	1	1	0	0	0	1	2	1	1	1	1	1	1	1	0	2	2	2
2	43	2	2	1	1	0	54	2	40	28.699	0	1	0	1		2	1	1	0	88	0	0	0			1	0	0	1	1	1	0	1	0	0	0	1	2	1	1	1	1	1	1	1	0	2	1	2
2	43	2	2	2	0	0	58	2	45	26.8923	0	2	0	1		1	1	2	0	84	0	0	0			1	0	0	1	1	1	1	1	0	0	0	1	1	1	1	1	1	1	1	1	0	2	2	2
2	43	2	2	2	0	0	59	2	60	39.6694	0	3	1	1		1	1	1	0	83	0	0	0			1	0	0	2	1	1	1	1	0	0	0	1	2	2	1	1	1	1	1	1	0	1	2	4
2	43	2	2	3	0	1	79	2	20	36.7902	0	3	1	1		1	1	1	0	76	0	0	0			1	0	0	1	1	1	0	1	0	0	0	1	1	1	1	1	1	1	1	1	0	1	2	4
2	43	2	2	2	0	0	62	2	50	23.04	0	2	0	1		1	1	1	0	65	0	1	0			1	0	0	1	1	1	1	1	0	0	0	1	2	1	1	1	1	1	1	1	0	2	2	4
2	44	1	2	3	0	1	78	1	84	31.2488	0	6	1	1		1	1	1	0	63	0	0	0			1	0	0	1	1	1	0	1	0	1	0	1	2	2	1	2	2	1	1	1	0	2	2	1
2	46	2	2	3	0	1	72	2	40	28.7268	0	2	0	1	0	2	1	1		55	0	1	0	1	1	5	2	0	1	1	1	0	1	0	0	0	1	2	2	1	2	2	2	1	2	1	1	2	2
2	46	2	1	3	0	1	75	2	20	31.6118	0	2	0	1		1	1	2		86	0	0	0			5	2	0	1	1	1	1	1	0	0	0	1	2	2	1	1	1	1	1	1	0	1	2	4
2	46	2	2	2	0	0	68	2	60	38.767	0	1	0	1	0	1	1	1		71	0	0	0			5	2	0	1	1	1	1	1	0	0	0	1	1	2	1	2	2	1	1	1	1	2	2	2
2	48	2	2	2	0	0	67	2	37.5	29.4076	0	4	1	1	0	1	1	1	0	52	0	0	0			5	0	0	1	1	1	0	1	0	0	0	1	2	1	1	1	1	1	1	1	1	1	2	2
2	52	1	2	2	0	0	64	2	150	32.8947	0	2	0	1		2	1	1		64	0	0	0			5	2	0	1	1	1	0	1	0	0	0	1	1	2	1	1	1	1	1	1	0	1	2	2
2	54	2	2	2	0	0	69	2	20	37.8138	0	3	1	1	1	1	1	1		56	0	1	0			5	2	0	1	1	1	0	1	0	0	0	1	1	1	1	1	1	1	1	1	1	1	2	2
2	56	1	2	1	1	0	44	2	20	48.2894	0	3	1	1		2	1	2		66	0	0	0			5	2	0	1	1	1	1	1	0	0	0	1	2	1	1	2	2	2	1	1	0	1	2	2
2	57	1	2	1	1	0	54	2	61.25	30.8532	0	1	0	1	0	2	1	1	0	56	0	0	0	1		5	0	0	1	1	1	0	1	0	0	0	1	2	1	1	1	1	2	1	2	1	1	1	4
2	57	1	1	2	0	0	69	1	57	33.9844	0	3	1	1	0	1	1	2	0	53	0	0	0	4		5	0	0	1	1	1	0	1	0	1	0	1	2	2	1	2	2	2	1	2	1	1	2	4
2	57	1	2	3	0	1	77	2	125	26.1066	0	1	0	1	0	1	1	2	0	79	0	0	0	0		5	0	0	1	1	1	1	1	0	1	0	1	2	2	1	2	2	2	1	2	1	2	2	4
2	57	1	2	3	0	1	83	2	20	30.6667	0	2	0	1	1	2	1	1	0	78	0	0	0	2		5	0	0	1	1	1	1	1	0	1	0	1	2	1	1	1	2	2	1	2	1	2	2	4
2	58	1	1	2	0	0	62	2	20	22.3674	0	1	0	1	0	1	1	2		66	0	0	0			3	2	0	1	2	1	0	1	0	1	0	1	2	1	1	2	2	2	1	1	1	1	1
2	58	1	2	3	0	1	72	2	104	29.271	0	3	1	1		1	1	1		53	0	1	0			2	2	1	1	2	2	1	1	0	1	0	1	2	2	1	2	2	2	1	1	0	2	2	1
2	12	1	1	1	1	0	55	2	30	19.9219	1	1	0	1	0	1	1	1		56	0	0	0			5	2	0	1	1	1	0	1	0	0	0	1	2	1	2	2	2	1	1	1	1	1	1	2
2	13	1	2	1	1	0	49	2	13	27.1178	0	1	0	1	0	1	1	2	0	78	0	0	0		0	5	0	0	1	1	2	1	1	0	1	0	1	2	1	2	2	2	1	1	1	1	1	2	2
2	26	2	2	2	0	0	69	2	41.8	25.5296	0	4	1	1	0	2	1	1	0	61	0	0	0			1	0	0	1	1	1	1	1	0	1	0	1	2	2	2	1	1	1	1	1	1	2	2	2
2	28	1	2	2	0	0	64	2	80	30.4218	0	2	0	1	1	1	1	1	0	55	0	1		1		5	0	1	1	1	1	0	1	0	1	0	1	2	2	2	2	2	2	1	2	1	2	2	4
2	28	1	2	3	0	1	77	2	17.5	26.5643	0	5	1	1		2	3	2	0	75	0	0	0			5	0	0	1	1	1	1	1	0	1	0	1	2	2	2	2	2	1	1	1	0	2	2	1
2	28	1	2	1	1	0	47	2	30	25.5102	0	2	0	1	1	2	1	2	0	82	0	0			0	5	0	1	1	1	1	0	1	0	1	0	1	2	2	2	1	2	1	1	1	1	2	2	2
2	35	2	2	3	0	1	70	2	45	28.6288	0	8	1	1		2	1	2		63	0	1	0			5	2	1	1	1	1	1	1	0	1	0	1	2	2	2	2	2	2	1	1	0	2	2	2
2	43	2	2	3	0	1	72	2	40	26.2346	0	8	1	1		1	1	1	0	63	0	0				1	0	0	1	1	1	0	1	1	1	0	1	2	1	2	2	2	2	1	1	0	2	2	2
2	43	2	2	3	0	1	77	2	55	31.378	0	4	1	1		1	1	2	0	80	0	0	0			1	0	0	1	1	1	1	1	0	1	0	1	2	2	2	1	1	1	1	1	0	2	2	2
2	46	2	2	2	0	0	69	2	80	24.3046	0	2	0	1	0	1	1	1	0	79	0	0				5	0	0	1	1	1	0	1	0	1	0	1	2	2	2	2	2	1	1	1	1	1	2	2
2	48	2	2	2	0	0	64	2	75	25.5296	0	2	0	1		2	1	1	0	77	0	0				5	1	1	1	1	1	0	1	0	0	0	1	1	1	2	1	1	1	1	1	0	1	2	2
2	54	2	2	2	0	0	61	2	40	29.7619	0	1	0	1		2	1	1		59	0	0	0			2	2	0	1	1	1	0	1	0	1	0	1	2	1	2	1	2	1	1	1	0	2	1	2
2	54	2	2	2	0	0	68	2	30	22.9481	0	3	1	1	1	1	1	1	0	50	0	0	0		2	5	0	1	1	1	1	1	1	0	0	0	1	2	1	2	1	1	1	1	1	1	1	2	2
2	57	1	2	2	0	0	65	2	45	36.8481	0	2	0	1	0	1	1	1	0	56	0	0	0			5	0	0	1	1	1	1	1	0	0	0	1	2	1	2	1	1	2	1	1	1	1	2	4
2	1	1	1	3	0	1	70	1	60	25.1063	0	3	1	1		2	1	2	0	37	1	0	0			5	0	1	1	2	2	0	1	0	1	0	1	2	2	1	2	2	1	1	1	0	2	2	1
2	4	2	2	2	0	0	62	2	37.5	41.4541	0	3	1	1		1	1	1		63	0	1	1			5	2	1	1	1	2	1	1	0	0	0	1	2	2	1	2	2	1	1	1	0	2	2	1
2	10	2	2	2	0	0	64	2	60	24.0238	0	1	0	1		1	1	2		67	0	1	1			5	2	1	1	1	1	0	1	0	0	0	1	1	2	1	2	2	1	1	1	0	1	1	2
2	14	1	2	3	0	1	70	1	45	26.7229	0	2	0	1	1	1	1	1		44	1	1	0			1	2	1	1	1	1	0	1	0	0	0	1	1	1	1	1	1	1	1	1	1	2	2
2	15	1	2	2	0	0	67	2	37.5	28.7197	0	3	1	1		1	1	1		60	0	2	0			5	2	0	1	1	1	1	1	0	0	0	1	1	1	1	1	1	1	1	1	0	2	2	2
2	16	2	2	3	0	1	71	1	53	24.3496	0	1	0	1	0	1	1	2	0	66	0	1	1		1	5	0	1	1	1	1	0	0	0	0	0	1	2	2	1	1	1	1	1	1	1	1	1	1
2	16	2	2	3	0	1	85	2	75	37.2536	0	1	0	1	0	2	1	1	1	59	0	2		1	2	5	1	0	1	1	1	0	1	0	0	0	1	2	2	1	1	1	2	1	2	1	2	1	2
2	22	1	2	3	0	1	80	2	120	23.3887	0	8	1	1		2	1	2	0	61	0	0	1			5	0	1	1	1	1	1	1	0	0	0	1	1	1	1	1	2	1	1	1	0	1	2	4
2	23	1	2	3	0	1	81	2	92	20.5191	1	3	1	1	1	1	1	1	0	78	0	1	1	3	3	5	0	0	1	1	2	1	1	0	1	0	1	1	2	1	2	2	2	2	2	1	2	2	2
2	26	2	2	3	0	1	76	1	48	26.0262	0	4	1	1	0	2	1	1	0	60	0	2	0			3	1	1	1	1	1	0	1	0	0	0	1	1	2	1	1	1	1	1	1	1	1	2	3
2	28	1	2	2	0	0	69	2	112.5	25.3444	0	2	0	1		1	1	1	1	64	0	1	1			5	1	0	1	1	1	0	1	0	0	0	1	1	2	1	1	1	1	1	1	0	1	2	2
2	30	1	2	2	0	0	69	2	40	27.9431	0	2	0	1		2	1	1		62	0	2	0			5	2	1	1	1	2	1	1	0	0	0	1	2	2	1	2	2	1	1	1	0	2	2	1
2	43	2	2	3	0	1	75	2	40	30.4498	0	3	1	1		1	1	2		47	1	0	0			3	2	0	1	1	1	0	1	0	0	0	1	1	1	1	1	1	1	1	1	0	2	2
2	46	2	2	1	1	0	49	2	37.5	29.7576	0	1	0	1	0	1	1	2	0	44	1	0	0			5	0	0	1	1	1	0	1	0	1	0	1	2	2	1	2	2	2	1	1	1	1	1	2
2	48	2	2	3	0	1	70	1	52	26.9274	0	3	1	1		1	1	1	0	38	1	1	0			5	0	0	1	1	1	0	1	0	0	0	1	2	1	1	2	2	1	1	1	0	2	2	2
2	50	2	2	3	0	1	81	2	20	28.2284	0	3	1	1		1	1	1	0	44	1	1				5	0	0	1	1	1	0	1	0	0	0	1	1	1	1	1	2	1	1	1	0	1	2
2	54	2	2	3	0	1	70	2	60	33.3333	0	1	0	1		1	1	2		36	1	0	0			5	2	1	1	1	1	1	1	0	0	0	1	1	1	1	1	1	1	1	1	0	2	2	2
2	54	2	2	2	0	0	68	2	22.5	36.5736	0	1	0	1	1	2	1	1		79	0	2	0		1	5	2	0	1	1	1	1	1	0	0	0	1	2	1	1	1	1	1	1	1	1	1	2	2
2	54	2	1	1	1	0	55	2	45	22.8624	0	2	0	1	1	2	1	1	0	72	0	2	0		1	5	1	0	1	1	1	1	1	0	0	0	1	2	1	1	1	1	1	1	1	1	2	2	3
2	57	1	2	2	0	0	64	2	80	34.2058	0	7	1	1	1	2	1	1	0	45	1	0	0			5	0	0	1	1	2	1	1	0	0	0	1	2	1	1	1	1	1	1	1	1	2	2
2	57	1	2	3	0	1	82	2	40	35.1393	0	3	1	1	0	1	1	1	0	40	1	0	0	3		5	0	0	1	1	2	1	1	0	0	0	1	2	2	1	2	1	2	1	2	1	1	2	4
2	57	1	2	2	0	0	62	2	60	35.3415	0	2	0	1	0	1	1	1	0	51	0	1	1			5	0	0	2	1	2	1	1	0	1	0	1	2	2	1	2	2	2	1	1	1	1	2	4
2	15	1	2	2	0	0	66	2	50	22.8374	0	1	0	1		2	1	1		52	0	2				5	2	0	2	1	1	0	1	0	0	0	1	1	2	2	1	1	1	1	1	0	1	2	3
2	19	2	1	2	0	0	61	2	40	22.1893	0	1	0	1		1	1	1		62	0	0	1			5	2	0	1	1	2	1	1	0	1	0	1	2	2	2	2	2	1	1	1	0	2	2
2	28	1	2	2	0	0	64	2	22	24.1633	0	3	1	1		2	1	2	0	48	1	0	0			5	0	0	1	1	1	0	1	0	1	0	1	2	2	2	2	2	1	1	1	0	2	2	2
2	35	2	2	1	1	0	51	2	30	20.9566	1	5	1	1		2	1	2		77	0	2	0			2	2	0	1	1	1	1	1	0	1	0	1	2	2	2	2	2	2	1	1	0	2	2	3
2	35	2	1	2	0	0	68	2	40	23.255	0	2	0	1		2	1	2		43	1	0	0			5	2	1	1	1	1	1	1	0	0	0	1	1	2	2	1	1	1	1	1	0	1	2	3
2	43	2	2	2	0	0	61	2	30	29.7578	0	4	1	1		1	1	2	0	67	0	4	0			3	0	0	1	1	1	1	1	0	1	0	1	2	2	2	2	2	1	1	1	0	1	2	2
2	44	1	2	2	0	0	65	2	40	24.3911	0	3	1	1		1	1	1	0	48	1	0	0			3	0	0	1	1	1	1	1	0	1	0	1	2	1	2	2	2	2	1	1	0	1	2	2
2	57	1	2	1	1	0	54	2	52.5	35.8564	0	1	0	1	0	1	1	2	1	38	1	0	0	2		5	1	1	1	1	1	0	1	0	0	0	1	2	2	2	1	1	2	1	2	1	1	1	4
2	54	2	2	2	0	0	67	2	20	22.8931	0	1	0	1	1	1	1	1	0	41	1	0	0			5	0	1	1	1	1	0	1	0	1	0	1	2	1	2	2	2	2	1	1	1	2	1	2
2	16	2	2	2	0	0	67	1	40	25.5296	0	1	0	1	1	2	1	1	0	48	1	2	0		3	5	1	1	1	1	1	0	0	0	0	0	1	2	1	1	1	1	1	1	1	1	2	1	2
2	28	1	2	2	0	0	69	2	160	31.5537	0	1	0	1		2	1	2	0	44	1	2	0			5	1	1	1	1	1	0	1	0	1	0	1	2	2	1	2	2	1	1	1	0	2	1
2	35	2	1	2	0	0	65	2	60	31.25	0	3	1	1		2	1	2		49	1	2	0			5	2	0	1	1	1	1	1	0	0	0	1	1	2	2	1	1	1	1	1	0	1	2	2
1	11	1	2	2	0	0	65	1	63	35.9803	0	4	1	1	0	1	1	1	0	68	0	1	0		1	1	0	1	1	1	1	0	1	0	1	0	0	2	2	1	2	2	1	1	1	1	1	2	2
1	16	2	2	3	0	1	78	1	100	29.0612	0	2	0	1	0	1	1	2	0	68	0	1	0	0	1	5	0	0	1	1	1	0	1	0	0	0	0	2	2	1	1	1	2	1	2	1	2	2	2
1	24	2	1	2	0	0	65	2	60	24.3418	0	2	0	1		1	1	1	0	73	0	1	0			5	0	0	1	1	1	0	1	0	1	0	0	1	1	1	2	2	1	1	1	0	2	2	4
1	24	2	2	2	0	0	69	1	141	31.2092	0	3	1	1		2	1	1	0	70	0	0				5	0	1	1	1	2	0	1	0	0	0	0	2	2	1	1	1	1	1	1	0	1	2	4
1	46	2	2	2	0	0	62	2	20	35.756	0	4	1	1	0	1	1	2		56	0	0				5	2	0	1	1	1	0	1	0	0	0	0	2	2	1	1	1	1	1	1	1	1	2	4
1	50	2	2	3	0	1	73	2	30	28.2284	0	3	1	1		1	1	1	0	56	0	0		2		5	0	0	1	1	1	0	1	0	0	0	0	2	2	1	1	1	2	1	2	0	2	2	4
1	50	2	2	3	0	1	81	2	50	30.4053	0	2	0	1		2	1	2	0	55	0	0		1		5	0	1	1	1	1	0	1	0	0	0	0	2	1	1	1	1	2	1	2	0	2	2
1	55	2	2	3	0	1	71	2	48	28.4005	0	1	0	1		2	1	2		64	0	1				5	2	0	1	1	1	0	1	0	0	0	0	2	2	1	1	1	1	1	1	0	1	1	4
1	55	2	2	3	0	1	82	2	20	27.9431	0	1	0	1		1	1	1		62	0	1	0			1	2	0	1	1	1	1	1	0	0	0	0	2	1	1	1	1	1	1	1	0	1	2	4
1	55	2	2	3	0	1	82	2	20	31.6443	0	1	0	1		2	1	1		57	0	0				1	2	0	1	1	1	0	1	0	0	0	0	1	1	1	1	1	1	1	1	0	1	1
1	55	2	2	2	0	0	66	2	75	41.9474	0	1	0	1		2	1	1		56	0	0	0			1	2	0	2	1	1	1	1	0	0	0	0	2	1	1	1	1	1	1	1	0	1	2	4
1	55	2	2	1	1	0	52	2	108	29.7265	0	3	1	1		2	1	2		56	0	0				1	2	1	1	1	1	0	1	0	0	0	0	2	1	1	1	1	1	1	1	0	1	2	4
1	55	2	2	3	0	1	86	2	60	32.4219	0	3	1	1		1	1	2		55	0	0				2	2	1	1	1	1	0	1	0	0	0	0	2	1	1	1	1	1	1	1	0	1	2
1	55	2	2	2	0	0	69	2	54	26.8923	0	5	1	1		2	1	1		51	0	0				1	2	1	1	1	1	0	1	0	0	0	0	1	1	1	1	1	1	1	1	0	1	2	3
1	55	2	2	2	0	0	67	2	44	33.6123	0	9	1	1		2	1	2		51	0	0				1	2	0	1	2	1	0	1	0	0	0	0	2	1	1	1	1	1	1	1	0	1	2
1	55	2	2	3	0	1	75	2	61.5	34.8087	0	10	1	1		2	1	1		83	0	0	0			5	2	0	1	1	1	1	1	0	0	0	0	2	1	1	1	1	1	1	1	0	1	2	2
1	55	2	2	2	0	0	69	2	20	31.7418	0	2	0	1		1	1	1		79	0	0	0			1	2	0	1	1	1	1	1	0	0	0	0	2	1	1	1	1	1	2	1	0	2	2	2
1	55	2	2	2	0	0	69	2	105	36.2897	0	2	0	1		2	1	2	0	78	0	0				1	0	0	2	1	1	0	1	0	0	0	0	2	1	1	1	1	1	1	1	0	1	2	4
1	55	2	2	2	0	0	56	2	59.5	26.398	0	1	0	1		2	1	2		77	0	0				1	2		1	1	1	0	1	0	0	0	0	2	1	1	1	1	1	1	1	0	2	2	4
1	55	2	2	3	0	1	71	2	45	33.4582	0	3	1	1		2	1	2		76	0	0				5	2	0	1	1	1	0	1	0	0	0	0	2	1	1	1	1	1	1	1	0	2	2	4
1	55	2	2	2	0	0	57	2	52.5	29.0688	0	2	0	1		2	1	1	0	74	0	0				1	0	1	1	1	1	0	1	0	0	0	0	2	1	1	1	1	1	1	1	0	1	2	2
1	55	2	2	2	0	0	58	2	45	28.0277	0	2	0	1		1	1	1		66	0	1				1	2	0	1	1	1	0	1	0	0	0	0	2	1	1	1	1	1	1	1	0	1	2	2
1	55	2	2	3	0	1	79	2	54	22.3478	0	3	1	1		2	3	2		59	0	1				5	2	0	1	1	1	0	1	0	0	0	0	2	1	1	1	1	1	1	1	0	2	2	2
1	55	2	2	3	0	1	77	2	72	27.1706	0	3	1	1		2	1	2		56	0	0				1	2	1	1	1	1	0	1	0	0	0	0	2	1	1	1	1	1	1	1	0	2	2	4
1	55	2	2	2	0	0	57	1	60	28.0277	0	1	0	1		1	1	1		77	0	0				1	2	0	1	1	1	0	0	0	0	0	0	2	1	1	1	1	1	1	1	0	1	1	2
1	55	2	2	3	0	1	83	2	20	30.8532	0	3	1	1		1	1	1		76	0	0				1	2	0	2	1	1	0	1	0	0	0	0	1	1	1	1	1	1	1	1	0	1	2
1	55	2	2	2	0	0	64	2	80	32.8306	0	4	1	1		1	1	1		74	0	0	0			1	2	0	2	1	1	1	1	0	0	0	0	1	1	1	1	1	1	1	1	0	1	2
1	55	2	2	3	0	1	74	2	137.5	23.0546	0	3	1	1		1	1	2		69	0	1				5	2	0	1	1	1	0	1	0	0	0	0	2	1	1	1	1	1	1	1	0	2	2	4
1	55	2	2	2	0	0	57	2	17.5	21.0772	0	1	0	1		2	1	2		65	0	0				1	2	0	1	1	1	0	1	0	0	0	0	2	1	1	1	1	1	1	1	0	1	2
1	55	2	2	3	0	1	71	2	80	39.5558	0	3	1	1		1	1	1		65	0	0				1	2	0	2	1	1	0	1	0	0	0	0	1	1	1	1	1	1	1	1	0	1	2	4
1	59	2	2	2	0	0	64	1	18	28.5483	0	5	1	1	1	2	1	1	0	67	0	0	0	0	1	5	0	0	1	1	1	0	1	0	1	0	0	1	1	1	2	2	2	1	2	1	2	2	4
1	59	2	2	2	0	0	66	2	20	29.7576	0	2	0	1	1	1	1	1	0	65	0	0	0		0	5	0	0	1	1	1	1	1	0	0	0	0	2	1	1	1	2	1	1	1	1	1	2
1	10	2	2	3	0	1	71	2	42	27.7008	0	3	1	1	1	1	1	2	0	62	0	1	0		3	2	0	0	1	1	1	1	1	0	1	0	0	2	1	2	2	2	1	1	1	1	2	2	4
1	24	2	2	2	0	0	68	2	100	34.6021	0	5	1	1		1	1	1		71	0	1				5	2	1	1	1	1	0	1	0	0	0	0	2	1	2	2	2	1	1	1	0	1	2
1	35	2	2	1	1	0	52	2	105	24.5089	0	1	0	1		1	1	2	1	52	0	1	0	2		3	1	1	1	1	1	1	1	1	1	0	0	2	2	2	2	2	2	1	2	0	2	2	2
1	39	2	2	1	1	0	54	2	57.8	28.4082	0	1	0	1		1	1	1	0	73	0	0				1	0	0	1	1	1	0	1	0	1	0	0	1	1	2	2	2	2	1	1	0	2	1	3
1	43	2	2	2	0	0	68	2	80	22.0604	0	1	0	1		1	1	2	0	62	0	1	0			2	0	1	1	1	1	0	1	1	1	0	0	1	2	2	2	2	2	1	1	0	2	1
1	43	2	2	2	0	0	65	2	90	28.4082	0	2	0	1		1	1	1		51	0	0				2	2	0	1	1	1	0	1	0	1	0	0	2	2	2	2	2	1	1	1	0	2	2
1	55	2	2	3	0	1	71	2	80	24.4646	0	2	0	1		1	1	2		51	0	0				5	2	1	1	1	1	0	1	0	0	0	0	2	1	2	1	1	1	1	1	0	1	2	4
1	55	2	2	3	0	1	74	2	57.6	31.8878	0	8	1	1		1	1	2		70	0	0				5	2	0	1	1	1	0	1	0	0	0	0	2	2	2	1	1	1	1	1	0	1	2	4
1	55	2	2	3	0	1	75	2	105	25.6055	0	3	1	1		1	1	2		86	0	0				5	2	0	1	1	1	0	1	0	0	0	0	2	1	2	1	1	1	1	1	0	1	2	4
1	55	2	2	2	0	0	58	2	41	26.3329	0	1	0	1		2	1	2		60	0	0				5	2	0	1	1	1	0	0	0	0	0	0	2	1	2	1	1	1	1	1	0	1	1	4
1	55	2	2	3	0	1	79	2	72	33.564	0	4	1	1		1	1	2		56	0	1				5	2	0	1	1	1	0	1	0	0	0	0	2	2	2	1	1	1	1	1	0	1	2
1	55	2	1	2	0	0	56	2	84	26.8386	0	2	0	1		2	1	2	0	72	0	1				5	0	1	1	1	1	0	1	0	0	0	0	2	1	2	1	1	1	1	1	0	1	2	1
1	55	2	2	3	0	1	82	2	33	29.4023	0	3	1	1		2	1	2		88	0	0				5	2	0	1	1	1	0	1	0	0	0	0	2	1	2	1	1	1	1	1	0	1	2
1	55	2	2	3	0	1	77	2	96	32.9287	0	2	0	1		1	1	2	0	72	0	0				5	0	1	1	1	1	0	1	0	0	0	0	2	1	2	1	1	2	1	1	0	1	2	4
1	55	2	1	1	1	0	53	2	34	23.5078	0	3	1	1		1	1	2		63	0	0				5	2	0	1	1	1	0	1	0	0	0	0	2	1	2	1	2	1	1	1	0	2	2	1
1	55	2	2	3	0	1	84	2	40	30.0712	0	2	0	1		1	1	2		88	0	0				5	2	0	1	1	1	0	1	0	0	0	0	2	1	2	1	1	1	1	1	0	2	2	4
1	55	2	2	3	0	1	76	2	159.9	25.9516	0	7	1	1		1	1	2		66	0	1				5	2	0	1	1	1	0	1	0	0	0	0	2	1	2	1	1	1	1	1	0	1	2	4
1	55	2	2	3	0	1	72	2	48	28.3937	0	1	0	1		2	1	2		58	0	0				5	2	1	1	1	1	0	1	0	0	0	0	2	1	2	1	1	1	1	1	0	1	2	4
1	55	2	2	3	0	1	81	2	55.5	28.3737	0	4	1	1		1	1	2		62	0	0				5	2	0	1	1	1	0	1	0	0	0	0	1	1	2	2	2	1	1	1	0	2	2	4
1	43	2	2	1	1	0	53	2	40	27.4406	0	3	1	1		1	1	1		50	0	0	0			3	2	1	1	1	1	0	1	0	1	0	0	1	1	2	2	2	1	1	1	0	2	2
1	11	1	2	3	0	1	82	2	30	24.9199	0	4	1	1		1	1	1	0	50	0	1	1			5	0	1	1	1	1	1	1	0	0	0	0	2	2	1	1	1	1	1	1	0	2	2	1
1	16	2	1	2	0	0	56	2	96	25.9516	0	2	0	1	0	2	1	1	0	55	0	1	1	2	2	5	0	0	1	1	2	1	1	0	0	0	0	2	2	1	1	1	2	1	2	1	2	2	2
1	34	2	2	3	0	1	71	2	100	29.0606	0	9	1	1	1	1	1	2	0	37	1	0		3		5	0	1	1	1	1	0	1	0	0	0	0	2	1	1	1	1	2	1	2	1	2	2	4
1	39	2	2	3	0	1	72	2	157.5	24.7409	0	2	0	1	0	1	1	1		45	1	0	0			2	2	1	1	1	1	1	1	0	1	0	0	1	2	1	2	2	2	1	1	1	1	2	3
1	43	2	2	3	0	1	70	1	50	29.3848	0	2	0	1		1	1	2	0	42	1	0				3	0	1	1	1	1	0	0	0	1	0	0	2	1	1	2	2	2	1	1	0	2	2
1	55	2	2	2	0	0	61	2	86	34.4148	0	1	0	1		2	1	2		47	1	0				3	2	1	1	1	1	0	1	0	0	0	0	2	2	1	1	1	1	1	1	0	1	1	4
1	55	2	2	2	0	0	61	2	90	34.4148	0	1	0	1		2	1	2		47	1	0				3	2	1	1	1	1	0	1	0	0	0	0	2	2	1	1	1	1	1	1	0	1	1	4
1	55	2	2	2	0	0	68	2	50	30.8979	0	2	0	1		2	1	2		47	1	0				3	2	0	1	1	1	0	1	0	0	0	0	2	1	1	1	1	1	1	1	0	2	2	4
1	55	2	2	2	0	0	63	2	22	30.2992	0	2	0	1		1	1	2		37	1	1				5	2	0	1	1	1	0	1	0	0	0	0	2	1	1	1	1	1	1	1	0	2	2
1	55	2	2	3	0	1	83	1	50	23.8754	0	6	1	1		1	1	1		59	0	1	1			1	2	0	1	1	1	0	1	0	0	0	0	1	1	1	1	1	1	1	1	0	1	2	2
1	55	2	2	2	0	0	67	1	67.5	32.41	0	5	1	1		1	1	1		64	0	2				3	2	0	2	1	1	0	0	0	0	0	0	2	1	1	1	1	1	1	1	0	2	2
1	55	2	2	2	0	0	67	2	52.5	29.2969	0	2	0	1		2	1	1		55	0	2				3	2	1	1	1	1	0	1	0	0	0	0	1	1	1	1	1	1	1	1	0	1	2
1	55	2	2	2	0	0	66	2	43	28.0557	0	3	1	1		1	1	2		53	0	2				1	2	0	1	1	1	0	1	0	0	0	0	2	1	1	1	1	1	1	1	0	1	2	4
1	55	2	2	2	0	0	63	2	43	28.0557	0	1	0	1		2	1	1		52	0	2				1	2	0	1	1	1	0	1	0	0	0	0	2	1	1	1	1	1	1	1	0	1	2
1	55	2	2	3	0	1	77	1	37.5	22.6474	0	2	0	1		2	1	1		79	0	2	0			1	2	0	1	1	1	0	1	0	0	0	0	2	1	1	1	1	1	1	1	0	1	2	2
1	55	2	2	2	0	0	63	2	40	34.2058	0	4	1	1		2	1	1		39	1	0	0			3	2	0	1	1	1	1	1	0	0	0	0	2	1	1	1	1	1	1	1	0	1	2	2
1	55	2	2	1	1	0	55	2	61.25	28.6501	0	2	0	1		1	1	2		37	1	0				5	2	0	1	1	1	0	1	0	0	0	0	2	1	1	1	1	1	1	1	0	2	2	1
1	55	2	2	3	0	1	74	1	30	31.5334	0	7	1	1		1	1	1		68	0	0	1			1	2	0	2	1	1	0	1	0	0	0	0	1	1	1	1	1	1	1	1	0	1	2
1	55	2	2	3	0	1	75	1	50	23.8281	0	1	0	1		1	1	2	0	55	0	2				5	0	1	1	1	1	0	1	0	0	0	0	2	1	1	1	1	1	1	1	0	1	2	2
1	55	2	2	2	0	0	57	2	70	35.1541	0	1	0	1		1	1	2		68	0	2				1	2	0	1	1	1	0	1	0	0	0	0	2	1	1	1	1	1	1	1	0	1	1	1
1	59	2	2	2	0	0	58	2	20	32.716	0	1	0	1	0	1	1	1	0	48	1	0	0	4		5	0	0	1	1	1	0	1	0	1	0	0	1	1	1	2	2	2	1	2	1	1	2
1	59	2	2	3	0	1	72	1	40	24.8591	0	2	0	1	1	2	1	1	0	36	1	1	0	2		5	0	1	1	1	2	0	1	0	1	0	0	1	1	1	1	2	2	1	2	1	2	2	2
1	18	2	2	3	0	1	72	2	57	21.4536	0	7	1	1		1	1	1		45	1	0	0			5	2	1	1	1	1	1	1	0	1	0	0	1	2	2	2	2	1	1	1	0	2	2	2
1	19	2	2	2	0	0	64	2	50	28.306	0	3	1	1		1	1	1	0	47	1	0	0			5	0	0	1	1	1	1	1	0	0	0	0	2	1	2	1	2	1	1	1	0	1	2
1	39	2	2	1	1	0	53	2	20	27.2509	0	1	0	1		1	1	1	0	76	0	2				1	0		1	1	1	0	1	0	1	0	0	1	1	2	2	2	1	1	1	0	1	1	1
1	55	2	1	2	0	0	65	2	33.75	32.4557	0	1	0	1		2	1	2		49	1	0				5	2	1	1	1	1	0	1	0	0	0	0	1	2	2	1	2	1	1	1	0	1	2
1	55	2	2	3	0	1	84	2	145.8	25.1486	0	1	0	1		2	1	2		56	0	2				5	2	0	1	1	1	0	0	0	0	0	0	2	1	2	1	1	1	1	1	0	1	1	4
1	55	2	2	2	0	0	69	2	40	24.4646	0	2	0	1		1	1	2		44	1	0				5	2	1	1	1	1	0	1	0	0	0	0	2	1	2	1	1	1	1	1	0	2	2	4
1	55	2	2	3	0	1	80	2	75	22.9481	0	2	0	1		2	3	2		38	1	1				5	2	1	1	1	1	0	1	0	0	0	0	2	2	2	1	1	1	1	1	0	1	2	3
1	55	2	1	2	0	0	58	2	68.25	30.6293	0	2	0	1		2	1	2	0	70	0	3				5	0	1	1	1	1	0	1	0	0	0	0	2	2	2	1	1	1	1	1	0	1	2	4
1	55	2	1	2	0	0	58	2	63	30.6293	0	2	0	1		2	1	2	0	70	0	3				5	0	1	1	1	1	0	1	0	0	0	0	2	1	2	1	1	1	1	1	0	1	2	2
1	55	2	1	2	0	0	68	2	43	21.6441	0	2	0	1		2	1	2		37	1	1	0			5	2	1	1	1	2	1	1	0	0	0	0	2	2	2	1	1	1	1	1	0	1	2	1
1	55	2	2	3	0	1	73	2	85.5	29.7442	0	2	0	1		2	1	2		44	1	1				5	2	1	1	1	1	0	1	0	0	0	0	2	2	2	1	1	1	1	1	0	2	2	4
1	55	2	2	2	0	0	63	2	75.25	27.4077	0	1	0	1		2	1	2		67	0	3	0			5	2	1	1	1	1	1	1	0	0	0	0	2	1	2	1	1	1	1	1	0	1	2	4
1	55	2	2	2	0	0	60	2	37	24.2215	0	2	0	1		1	1	1		48	1	0				5	2	1	1	1	1	0	1	0	0	0	0	2	2	2	1	1	1	1	1	0	1	2	2
1	55	2	2	3	0	1	70	1	75	26.8544	0	8	1	1		2	1	1	0	40	1	1			3	3	0	0	1	1	1	0	1	0	0	0	0	2	1	2	1	1	1	1	1	0	1	2	2
1	55	2	2	2	0	0	63	2	66	22.719	0	1	0	1		2	1	2		48	1	0				5	2	0	1	2	1	0	1	0	1	0	0	2	2	2	2	2	1	1	1	0	2	2
1	55	2	2	3	0	1	85	2	60	26.2336	0	2	0	1		1	1	1		43	1	0				5	2	0	1	1	1	0	1	0	0	0	0	2	1	2	1	1	1	1	1	0	1	2	4
1	55	2	2	2	0	0	67	2	60	27.8852	0	2	0	1		2	1	2	0	46	1	2				4	1	1	1	1	1	0	1	0	0	0	0	2	1	1	1	1	1	1	1	0	2	2	4
1	24	2	2	3	0	1	76	2	84	31.1614	0	2	0	1		1	1	2		36	1	4				3	2	1	1	1	2	0	1	0	1	0	0	1	2	2	2	2	1	1	1	0	2	2
1	25	2	2	2	0	0	67	2	40	24.9649	0	2	0	1		1	1	1		45	1	2	0			5	2	1	1	1	2	0	1	0	1	0	0	1	2	2	2	2	2	1	1	0	1	2
1	35	2	1	2	0	0	61	2	37.5	24.8889	0	1	0	1	0	2	1	2	0	39	1	2	0	5		4	0	1	1	1	1	0	1	1	1	0	0	2	2	2	2	2	2	1	2	1	2	2	3
2	1	1	2	2	0	0	69	1	56	29.3031	0	4	1	1		1	1	2	0	68	0	0	0			5	0	0	1	1	1	0	1	0	0	0	0	2	1	1	1	2	1	1	1	0	2	2	4
2	5	1	1	2	0	0	56	2	37	42.1656	0	1	0	1		2	1	2	0	80	0	0	0			5	0	0	1	1	1	0	1	0	0	0	0	2	2	1	1	1	1	1	1	0	1	1	3
2	6	1	2	2	0	0	67	2	18	28.578	0	2	0	1		1	1	1	0	61	0	0	0			1	0	0	1	1	1	1	1	0	0	0	0	2	1	1	1	1	1	1	1	0	2	2
2	10	2	1	2	0	0	64	2	38	22.7694	0	1	0	1		1	1	2	0	64	0	1	0			5	0	0	1	1	1	0	1	0	0	0	0	2	1	1	2	2	1	1	1	0	1	1	2
2	11	1	1	2	0	0	57	2	30	27.4348	0	1	0	1	1	1	1	1	0	66	0	0	0			2	0	0	1	1	1	0	1	0	1	0	0	2	2	1	2	2	1	1	1	1	2	1	3
2	14	1	2	3	0	1	78	2	30	35.4191	0	3	1	1		2	1	1		69	0	0	0			5	2	1	1	1	1	1	1	0	0	0	0	1	1	1	1	1	1	1	1	0	1	2
2	14	1	2	3	0	1	90	1	15	25.2092	0	3	1	1		1	1	1		65	0	0	0			5	2	1	1	1	1	0	1	0	0	0	0	1	1	1	1	1	1	1	1	0	1	2	3
2	15	1	2	2	0	0	62	1	45	29.34	0	3	1	1	0	1	1	1		56	0	0	0			5	2	0	1	1	1	0	1	0	0	0	0	2	2	1	1	1	1	1	1	1	2	2	1
2	15	1	2	1	1	0	52	2	48	28.7347	0	1	0	1		1	1	2	0	73	0	1	0			5	0	1	1	1	1	0	1	0	0	0	0	2	1	1	1	1	1	1	1	0	1	1	3
2	16	2	2	3	0	1	80	2	40	25.6489	0	2	0	1		1	1	2	0	53	0	0	0	1	1	5	0	0	1	1	1	1	1	0	0	0	0	1	2	1	1	1	2	1	2	0	2	2	2
2	16	2	2	1	1	0	53	2	33	30.7787	0	1	0	1	0	2	1	1	0	52	0	1		1	1	5	0	0	1	1	1	0	1	0	0	0	0	2	2	1	1	1	2	1	2	1	1	1	2
2	17	2	1	2	0	0	58	2	22	18.6453	1	1	0	1		2	1	1		79	0	0	0			5	2	0	1	1	1	0	1	0	0	0	0	2	2	1	2	2	1	1	1	0	2	1	4
2	19	2	2	2	0	0	67	1	20	25.9701	0	2	0	1		1	1	2	0	60	0	0	0			5	0	1	1	1	1	0	1	0	0	0	0	2	1	1	1	1	1	1	1	0	1	2
2	19	2	1	2	0	0	60	2	70	21.7193	0	2	0	1		1	1	1	0	73	0	0	0			5	0	0	1	1	1	0	1	0	0	0	0	2	1	1	1	1	1	1	1	0	1	2
2	19	2	2	2	0	0	60	2	10.5	28.3937	0	2	0	1		1	1	1	0	69	0	0	0			5	0	0	1	1	1	1	1	0	0	0	0	1	1	1	1	1	1	1	1	0	1	2
2	19	2	2	3	0	1	77	1	40	25.3069	0	4	1	1		1	1	1	0	69	0	0	0		2	5	0	0	1	1	1	0	1	0	0	0	0	1	1	1	1	1	1	1	1	0	1	2	1
2	29	1	2	3	0	1	72	2	100	29.7608	0	5	1	1		1	1	2		64	0	0	0			5	2	0	1	1	1	1	1	0	0	0	0	2	1	1	1	1	1	1	1	0	1	2	2
2	29	1	2	3	0	1	80	1	60	23.3844	0	1	0	1		1	1	1		61	0	0	0			5	2	0	1	1	1	0	1	0	0	0	0	1	2	1	1	2	1	1	1	0	2	2	1
2	29	1	2	3	0	1	84	1	25	37.2024	0	3	1	1		1	1	2		55	0	0	0			5	2	0	1	1	1	0	1	0	0	0	0	2	1	1	1	1	1	1	1	0	1	2	2
2	29	1	2	2	0	0	68	1	37.5	22.6474	0	4	1	1		1	1	2	0	66	0	1	0			5	0	0	1	1	1	0	1	0	0	0	0	2	1	1	1	1	1	1	1	0	2	2	2
2	30	1	2	3	0	1	80	2	40	35.756	0	4	1	1		1	1	1	0	76	0	1	0			5	0	1	1	1	1	1	1	0	0	0	0	2	2	1	2	2	1	1	1	0	1	2	1
2	30	1	1	2	0	0	56	2	35	33.8021	0	2	0	1		1	1	1	0	73	0	0	0			1	0	0	1	1	1	1	1	0	1	0	0	1	2	1	2	2	1	1	1	0	2	2
2	30	1	2	3	0	1	78	1	80	29.0006	0	9	1	1	1	2	1	2	0	65	0	0	0			5	0	1	1	1	1	0	1	0	0	0	0	2	2	1	2	2	1	2	1	1	2	2	2
2	33	1	2	3	0	1	86	1	125	27.2392	0	3	1	1		1	1	2		73	0	0				5	2	1	1	1	2	0	0	0	0	0	0	2	2	1	1	1	1	1	1	0	1	2	2
2	34	2	2	3	0	1	74	2	37.5	33.3866	0	3	1	1		1	1	2	0	63	0	0				5	0	0	1	1	1	0	1	0	0	0	0	1	1	1	1	1	1	1	1	0	1	2	2
2	40	1	2	3	0	1	83	2	15	25.2595	0	2	0	1		2	1	2	0	72	0	0	0			5	0	0	1	1	1	1	1	0	1	0	0	2	2	1	2	2	1	1	1	0	2	2	1
2	41	2	2	2	0	0	56	2	30	29.3878	0	1	0	1		2	1	1		63	0	0				5	2	1	1	1	1	0	1	0	0	0	0	2	1	1	1	1	1	1	1	0	1	1	4
2	41	2	2	3	0	1	70	2	46	27.3437	0	1	0	1		1	1	2		76	0	0	0			5	2	0	1	1	1	0	1	0	0	0	0	1	2	1	1	1	1	1	1	0	1	1	2
2	41	2	2	2	0	0	65	1	45	33.4252	0	1	0	1		2	1	2		73	0	0	0			5	2	0	1	1	1	0	1	0	0	0	0	2	1	1	1	1	1	1	1	0	1	1	4
2	42	1	2	2	0	0	65	2	30	31.1951	0	2	0	1		1	1	1		61	0	1	0			5	2	0	1	1	1	1	1	0	0	0	0	2	1	1	1	2	1	2	1	0	1	2	4
2	43	2	2	3	0	1	71	2	15	27.6817	0	2	0	1		2	1	1	0	72	0	0	0			1	0	0	1	1	1	0	1	0	0	0	0	2	1	1	1	1	1	1	1	0	1	2	4
2	44	1	2	3	0	1	76	2	52.5	24.6094	0	4	1	1		1	1	1	0	50	0	0	0			1	0	0	1	1	1	1	1	0	1	0	0	2	1	1	2	2	1	1	1	0	2	2	2
2	48	2	2	3	0	1	80	1	104	33.218	0	4	1	1		1	1	1	0	63	0	0	0			5	0	0	1	1	1	0	1	0	0	0	0	2	1	1	1	1	1	1	1	0	1	2	2
2	50	2	2	3	0	1	77	2	26	28.3951	0	3	1	1		1	1	1	0	54	0	1	0			5	0	0	1	2	1	1	1	0	0	0	0	2	1	1	1	1	1	1	1	0	1	2	4
2	52	1	2	3	0	1	79	2	51	27.8293	0	2	0	1		2	1	2		89	0	1				5	2	1	1	1	2	0	1	0	0	0	0	1	2	1	1	1	1	1	1	0	2	2
2	52	1	1	2	0	0	65	2	34	37.8072	0	1	0	1		2	1	2	0	69	0	0	0			5	0	0	1	1	1	0	1	0	0	0	0	1	2	1	1	1	1	1	1	0	1	1
2	54	2	2	3	0	1	70	2	40	27.1664	0	5	1	1		1	1	1		75	0	1	0			5	2	0	1	1	1	1	1	0	0	0	0	2	1	1	1	1	1	1	1	0	2	2	3
2	56	1	2	1	1	0	40	2	20	18.6736	1	1	0	1		1	1	2	0	69	0	0	0			5	0	0	1	1	1	0	1	0	1	0	0	2	1	1	2	2	1	1	1	0	2	1	2
2	56	1	2	2	0	0	68	2	15	30.0947	0	2	0	1		1	1	1		64	0	0	0			5	2	0	1	1	1	0	1	0	0	0	0	2	1	1	2	2	1	1	1	0	2	2
2	56	1	2	2	0	0	68	1	15	30.0947	0	3	1	1		1	1	1		64	0	0	0			5	2	0	1	1	1	0	1	0	0	0	0	2	1	1	1	1	1	1	1	0	2	2	2
2	56	1	1	3	0	1	71	2	25	28.6048	0	1	0	1		1	1	1		62	0	0	0			5	2	0	1	1	1	1	1	0	0	0	0	2	2	1	2	2	1	1	1	0	2	2	2
2	56	1	2	3	0	1	74	2	45	30.1194	0	2	0	1		1	1	2	0	78	0	0	0			5	0	0	1	1	1	0	1	0	0	0	0	2	2	1	1	1	1	1	1	0	2	2	1
2	56	1	1	2	0	0	63	2	15	25.7812	0	1	0	1		2	1	2	0	72	0	1	0			5	0	0	1	1	1	0	1	0	0	0	0	2	1	1	1	1	1	1	1	0	1	1	2
2	59	2	2	3	0	1	75	1	60	27.2932	0	4	1	1	0	1	1	1	0	70	0	0	0			5	0	0	1	1	1	0	1	0	0	0	0	2	1	1	1	2	1	1	1	1	2	2	2
2	1	1	1	1	1	0	54	2	40	28.1625	0	1	0	1		1	1	1	0	63	0	0	0			1	0	1	1	1	1	0	1	0	1	0	0	2	1	2	2	2	1	1	1	0	2	1	2
2	13	1	2	1	1	0	40	2	25	18.5911	1	2	0	1		1	1	1	0	92	0	0	0			5	0	0	1	1	1	1	1	0	1	0	0	2	1	2	2	2	1	1	1	0	2	2	2
2	13	1	2	1	1	0	49	1	13	27.1178	0	1	0	1	0	1	1	1	0	78	0	0	0		0	5	0	0	1	1	1	0	1	0	1	0	0	2	1	2	2	2	1	1	1	1	1	1	2
2	13	1	2	2	0	0	65	2	36	25.2092	0	3	1	1		1	1	1	0	51	0	1	0			5	0	1	1	1	1	0	1	0	0	0	0	2	2	2	1	1	1	1	1	0	2	2	2
2	28	1	2	3	0	1	77	2	40	30.4772	0	2	0	1	0	1	1	1	0	99	0	0			0	5	0	0	1	1	1	0	1	0	0	0	0	2	2	2	1	2	1	1	1	1	1	2	2
2	28	1	2	1	1	0	44	2	37.5	26.4236	0	1	0	1		1	1	1	0	90	0	0				5	0	0	1	1	1	0	1	0	0	0	0	2	1	2	1	2	1	1	1	0	1	2	2
2	35	2	2	3	0	1	80	2	22	28.959	0	2	0	1		2	1	2		70	0	1	0	6		5	2	0	1	1	1	1	1	0	0	0	0	2	2	2	2	2	1	1	2	0	1	2	3
2	43	2	2	3	0	1	73	2	60	40.6445	0	3	1	1		1	1	1		60	0	0	0			1	2	1	2	1	1	0	1	0	0	0	0	1	2	2	1	1	1	1	1	0	2	2
2	52	1	2	2	0	0	57	2	45	30.4915	0	3	1	1		1	1	2	0	53	0	0	0			5	0	1	1	1	1	0	1	0	0	0	0	1	1	2	1	1	1	1	1	0	1	2
2	43	2	2	1	1	0	53	1	40	28.075	0	2	0	1		1	1	1		50	0	0	0			5	2	1	1	1	1	0	1	0	0	0	0	1	1	2	1	1	1	1	1	0	1	2
2	28	1	1	1	1	0	55	2	30	25.2241	0	1	0	1		1	1	1	0	80	0	0	0			5	0	0	1	1	1	0	1	0	1	0	0	2	1	2	2	2	1	1	1	0	2	2	2
2	1	1	2	3	0	1	91	1	30	26.1752	0	3	1	1		1	1	2	0	48	1	0	0			5	0	0	1	1	1	0	1	0	0	0	0	2	2	1	1	2	1	1	1	0	2	2	4
2	4	2	2	3	0	1	71	2	50	22.2041	0	8	1	1		2	1	2		93	0	0	1			5	2	0	1	1	1	1	1	0	0	0	0	1	1	1	2	2	1	1	1	0	2	2	4
2	7	2	2	2	0	0	69	2	35	26.5338	0	2	0	1		1	1	1	0	48	1	0				5	0	1	2	1	1	0	1	0	0	0	0	2	2	1	1	1	1	1	1	0	1	2	2
2	12	1	2	3	0	1	86	1	100.8	28.6501	0	1	0	1		2	1	1		75	0	1	1			5	2	1	1	1	1	0	1	0	0	0	0	2	1	1	1	1	1	1	1	0	1	1
2	14	1	2	2	0	0	65	1	30	29.3575	0	3	1	1		1	1	2	0	47	1	0	0			5	0	1	1	1	1	0	1	0	0	0	0	2	1	1	2	1	1	1	1	0	1	2	3
2	14	1	2	3	0	1	70	1	40	28.2828	0	3	1	1		1	1	1		42	1	1				5	2	0	1	1	1	0	0	0	0	0	0	1	1	1	2	1	1	1	1	0	1	2	4
2	14	1	2	3	0	1	78	1	40	31.1951	0	1	0	1	1	2	1	1		37	1	0	0			3	2	0	1	1	1	0	1	0	0	0	0	2	1	1	2	1	1	1	1	1	1	2	4
2	14	1	2	3	0	1	71	2	37.5	29.7609	0	3	1	1	0	2	1	1		37	1	1	0			3	2	1	1	1	2	1	1	0	0	0	0	1	2	1	2	1	1	1	1	1	2	2	3
2	14	1	2	3	0	1	78	1	43.75	24.841	0	4	1	1	0	2	1	1		36	1	0	0			5	2	1	1	1	1	0	1	0	0	0	0	1	1	1	1	1	1	1	1	1	2	2
2	15	1	2	3	0	1	79	1	40	25.8645	0	3	1	1		2	1	1	0	74	0	1	1			5	1	0	1	1	1	0	1	0	0	0	0	2	2	1	1	1	1	1	1	0	2	2	1
2	16	2	2	3	0	1	74	2	50	33.2479	0	6	1	1	0	2	1	2	0	72	0	1	1	1	1	5	1	0	1	1	1	0	1	0	0	0	0	2	2	1	1	1	2	1	2	1	2	2	2
2	16	2	2	3	0	1	72	2	75	33.6221	0	1	0	1		2	1	1	0	64	0	3	0			5	1	0	1	1	1	0	1	0	0	0	0	2	2	1	1	1	1	1	1	0	1	1	2
2	16	2	2	3	0	1	76	1	60	30.2737	0	1	0	1		2	1	1	0	51	0	3				5	1	1	1	1	1	0	0	0	0	0	0	2	2	1	1	1	1	1	1	0	1	1	2
2	16	2	2	2	0	0	66	1	36	27.6817	0	1	0	1		2	1	2	0	68	0	2	0			5	0	0	1	1	1	0	0	0	0	0	0	2	1	1	1	1	1	1	1	0	1	1	2
2	19	2	2	3	0	1	74	1	50	28.7197	0	2	0	1		1	1	1		46	1	0	0			5	2	0	1	1	1	0	1	0	0	0	0	2	2	1	1	1	1	1	1	0	1	2
2	19	2	2	2	0	0	68	1	40	25.1559	0	2	0	1		1	1	1	0	63	0	0	1	4		5	0	1	1	1	1	0	1	0	0	0	0	2	2	1	1	1	2	1	2	0	1	2
2	28	1	2	3	0	1	83	2	50	40.2344	0	2	0	1	0	1	1	1	0	70	0	1	1		1	5	0	1	1	1	2	1	1	0	0	0	0	2	2	1	1	2	1	1	1	1	1	2	1
2	30	1	2	3	0	1	78	2	60	22.3081	0	5	1	1		1	1	1	0	51	0	1	1			5	0	0	1	1	1	1	1	0	1	0	0	2	2	1	2	2	1	1	1	0	2	2
2	30	1	2	3	0	1	84	2	40	22.719	0	5	1	1		2	3	1		72	0	0	1			5	2	1	1	1	1	1	1	0	0	0	0	2	2	1	2	2	1	1	1	0	2	2	1
2	30	1	2	1	1	0	47	2	25	33.7495	0	3	1	1		1	1	1	0	64	0	2	0			5	0	1	1	1	1	1	1	0	0	0	0	2	1	1	1	1	1	1	1	0	1	2	2
2	33	1	2	3	0	1	73	1	50	28.7356	0	2	0	1		1	1	2		40	1	0	0			3	2	1	1	1	1	0	1	0	0	0	0	1	2	1	1	1	1	1	1	0	1	2	2
2	35	2	2	3	0	1	75	2	33.75	30.1194	0	3	1	1		2	1	2		45	1	1	0			5	2	1	1	1	1	0	1	0	0	0	0	1	2	1	2	2	1	1	1	0	1	2	3
2	40	1	2	3	0	1	71	2	20	26.079	0	1	0	1		1	1	2		49	1	0	0			5	2	1	1	1	1	0	1	0	0	0	0	2	1	1	2	2	2	1	1	0	1	1
2	46	2	2	2	0	0	69	2	30	26.9598	0	2	0	1		2	1	2		45	1	0	0	3		5	2	0	1	1	1	1	1	0	1	0	0	1	2	1	2	2	2	1	2	0	2	2	2
2	48	2	2	2	0	0	67	1	62	30.1103	0	3	1	1	1	1	1	1	1	57	0	5				5	1	1	1	2	1	0	0	0	0	0	0	1	1	1	2	2	1	1	1	1	1	2	2
2	53	1	2	3	0	1	74	1	18.75	23.8087	0	3	1	1		1	1	1	0	57	0	3				2	1	1	1	1	1	0	1	0	1	0	0	1	2	1	2	2	2	1	1	0	2	2	1
2	56	1	2	3	0	1	70	2	247.5	32.0399	0	3	1	1		1	1	2	0	68	0	0	1			5	0	0	1	1	1	0	1	0	1	0	0	2	2	1	2	2	2	1	1	0	2	2	1
2	57	1	2	3	0	1	73	2	168	35.083	0	2	0	1		2	1	1	0	48	1	0	0			5	0	0	1	1	1	1	1	0	1	0	0	2	1	1	2	2	2	1	1	0	2	2	4
2	57	1	2	3	0	1	82	1	72.2	24.9108	0	4	1	1	0	2	3	1		39	1	0	0		2	5	2	1	1	1	1	0	1	0	0	0	0	2	2	1	1	1	2	1	1	1	2	2	4
2	57	1	2	2	0	0	68	2	125	30.8248	0	1	0	1	0	1	1	2	0	38	1	0		2		5	0	1	1	1	1	0	1	0	0	0	0	2	2	1	2	1	2	1	2	1	1	2	4
2	57	1	2	2	0	0	61	2	120	31.4627	0	3	1	1	1	2	1	2	1	56	0	1	1		2	5	1	0	1	1	1	1	1	0	1	0	0	2	2	1	2	2	2	1	1	1	1	2	4
2	57	1	2	2	0	0	69	2	120	27.1416	0	2	0	1	0	2	1	2	1	40	1	0	0	2		5	1	1	1	1	1	1	1	0	0	0	0	2	2	1	1	2	2	1	2	1	1	2	4
2	15	1	2	1	1	0	53	2	31.25	27.0641	0	1	0	1		1	1	2	0	73	0	3				5	0	1	1	1	1	0	0	0	0	0	0	2	1	2	1	1	1	1	1	0	1	1	2
2	26	2	2	2	0	0	69	1	40	30.8365	0	2	0	1	1	1	1	1		60	0	2	0			4	2	1	1	1	1	0	1	0	1	0	0	2	1	2	2	2	2	1	1	1	2	2	2
2	44	1	2	1	1	0	50	2	30	26.2917	0	2	0	1		1	1	2	0	45	1	0	0			3	0	0	1	1	1	1	1	1	1	0	0	2	1	2	2	2	2	1	1	0	2	2	4
2	44	1	2	1	1	0	42	2	20	30.5241	0	2	0	1		1	1	2	0	42	1	0	0			5	0	0	1	1	1	1	1	0	1	0	0	2	1	2	2	2	1	1	1	0	2	2	4
2	16	2	2	3	0	1	70	2	50	33.3866	0	6	1	1	0	2	1	2	0	42	1	3	0	3	3	5	0	1	1	1	1	1	1	0	0	0	0	2	2	1	1	1	1	1	2	1	1	2	2
2	16	2	2	3	0	1	77	2	15	32.9879	0	3	1	1		1	1	1	0	41	1	2	0		1	5	0	0	1	1	1	0	1	0	0	0	0	2	2	1	1	1	1	1	1	0	1	2	2
2	44	1	2	2	0	0	66	2	90	30.4367	0	9	1	1		2	1	2		37	1	2	0			5	2	1	1	1	1	0	1	0	0	0	0	2	1	1	2	1	1	1	1	0	2	2
2	35	2	2	2	0	0	64	2	30	32.9796	0	1	0	1		2	1	1		47	1	3	0			5	2	0	1	1	1	1	1	0	0	0	0	1	2	2	1	1	1	1	1	0	2	2	2
2	35	2	1	3	0	1	76	2	37.5	21.3333	0	2	0	1		2	1	1		43	1	3	0			5	2	1	1	1	1	1	1	0	1	0	0	2	2	2	2	2	1	1	1	0	2	2	2
1	2	2	2	2	0	0	58	2	60	30.7394	0	1	0	1	0	1	1	2	0	59	0	0	0			5	0	0	1	1	1	0	1	0	0	0	0	1	2	1	1	1	1	1	1	1	1	2	3
1	7	2	2	3	0	1	77	1	55	27.9155	0	1	0	1		2	1	1	0	55	0	1	0			5	0	1	1	1	1	0	0	0	0	0	0	2	2	1	1	1	1	1	1	0	1	1	2
1	19	2	2	2	0	0	69	2	40	34.1986	0	2	0	1	0	1	1	1	0	56	0	0	0	1		1	0	0	2	1	1	1	1	0	1	0	0	1	2	1	2	2	2	1	2	1	1	2	4
1	24	2	1	1	1	0	53	2	25	23.8895	0	1	0	1		2	1	2		79	0	0	0			5	2	0	1	1	1	1	1	0	0	0	0	2	2	1	2	2	1	1	1	0	2	2	4
1	25	2	1	3	0	1	72	1	90	22.449	0	1	0	1		1	1	1	0	80	0	0	0			5	0	1	1	1	2	0	1	0	0	0	0	2	2	1	2	2	2	1	1	0	1	2	4
1	39	2	2	2	0	0	60	1	135	22.3214	0	1	0	1		1	1	1		72	0	0	0			1	2	0	1	1	1	0	1	0	0	0	0	1	1	1	2	2	1	1	1	0	1	1	4
1	41	2	2	2	0	0	65	2	80	26.6436	0	1	0	1		1	1	2		78	0	0	0			5	2	0	1	1	1	0	1	0	0	0	0	1	2	1	2	2	1	1	1	0	1	1	4
1	46	2	2	3	0	1	91	2	52.5	27.5312	0	2	0	1	0	2	1	1		59	0	0	0			5	2	0	1	1	2	0	1	0	0	0	0	1	1	1	2	1	1	1	1	1	2	2	2
1	46	2	2	1	1	0	47	2	30	29.7004	0	1	0	1		1	1	1		99	0	0	0			5	2	0	1	1	1	0	1	0	0	0	0	2	2	1	1	1	1	1	1	0	1	1	4
1	51	2	2	2	0	0	64	1	40	34.6268	0	9	1	1		1	1	1	0	53	0	0	0			5	0	0	1	1	1	0	1	0	0	0	0	2	1	1	2	2	1	1	1	0	1	2
1	55	2	2	3	0	1	82	2	50	32.4557	0	1	0	1		1	1	1		59	0	0				1	2	1	1	1	1	0	1	0	0	0	0	1	1	1	1	1	1	1	1	0	1	1	4
1	55	2	2	2	0	0	60	2	67.5	21.8776	0	2	0	1		2	1	2		54	0	0				1	2	1	1	1	1	0	1	0	0	0	0	2	1	1	1	1	1	1	1	0	1	2	4
1	55	2	2	2	0	0	63	2	45	31.6032	0	1	0	1		2	1	1		50	0	0				1	2	0	1	1	1	0	1	0	0	0	0	2	1	1	1	1	1	1	1	0	2	1	2
1	55	2	2	1	1	0	48	2	23	34.4148	0	3	1	1		1	1	2	0	90	0	1			1	1	0	0	2	1	1	0	1	0	0	0	0	2	1	1	1	1	1	1	1	0	1	2
1	55	2	2	1	1	0	49	2	34.5	26.6749	0	1	0	1		1	1	2		82	0	0				1	2	0	1	1	1	0	0	0	0	0	0	2	1	1	1	1	1	1	1	0	1	1	4
1	55	2	2	3	0	1	78	2	50	39.6281	0	2	0	1		1	1	1		70	0	0				1	2	0	2	1	1	0	1	0	0	0	0	1	1	1	1	1	1	1	1	0	1	2	4
1	55	2	2	3	0	1	80	2	49	35.693	0	3	1	1		2	1	1		69	0	0	0			1	2	0	2	1	1	1	1	0	0	0	0	2	1	1	1	1	1	1	1	0	1	2	4
1	55	2	2	3	0	1	84	2	180	28.3987	0	4	1	1		2	1	2		69	0	0				1	2	0	1	1	1	0	1	0	0	0	0	2	1	1	1	1	1	1	1	0	1	2	4
1	55	2	2	3	0	1	84	2	198	33.2671	0	3	1	1		1	1	2		66	0	0				1	2	0	1	1	1	0	1	0	0	0	0	2	2	1	1	1	1	1	1	0	1	2	4
1	55	2	2	1	1	0	51	2	62	21.2183	0	2	0	1		2	1	2		56	0	0				1	2		1	1	1	0	1	0	0	0	0	2	1	1	1	1	1	1	1	0	1	2	4
1	55	2	2	3	0	1	74	1	37	34.5405	0	3	1	1		1	1	1		94	0	0				1	2	0	1	1	1	0	1	0	0	0	0	1	1	1	1	1	1	2	1	0	1	2	4
1	55	2	2	2	0	0	69	2	40	30.0947	0	1	0	1		1	1	1		89	0	0				1	2		1	1	1	0	1	0	0	0	0	1	1	1	1	1	1	1	1	0	1	1
1	55	2	2	3	0	1	75	2	40	23.7118	0	1	0	1		1	1	1		72	0	0				1	2	0	2	1	1	0	1	0	0	0	0	1	1	1	1	1	1	1	1	0	1	2
1	25	2	2	3	0	1	84	2	40	35.201	0	2	0	1	0	1	1	1	0	55	0	0				5	0	1	1	1	1	0	1	0	1	0	0	2	2	2	2	2	2	1	1	1	1	2	1
1	25	2	1	3	0	1	79	2	40	22.2137	0	1	0	1		1	1	1	0	90	0	1	0			5	0	0	1	1	2	0	1	0	1	0	0	2	2	2	2	2	2	1	1	0	2	2	4
1	10	2	2	2	0	0	68	2	50	25.2826	0	1	0	1	0	1	1	2	0	46	1	0	0	3	3	2	0	0	1	1	1	0	1	0	1	0	0	2	1	1	2	2	2	1	2	1	2	1	2
1	25	2	2	2	0	0	67	2	80	29.7056	0	1	0	1		1	1	1	0	64	0	1	1			5	0	0	1	1	1	0	1	0	0	0	0	2	1	1	1	1	2	1	1	0	2	1	1
1	39	2	2	3	0	1	71	2	78.75	33.1504	0	4	1	1		1	1	1		47	1	0	0			5	2	0	1	1	1	1	1	0	0	0	0	1	1	1	2	2	1	1	1	0	2	2	4
1	51	2	2	3	0	1	76	1	60	23.5294	0	2	0	1		2	3	1		46	1	0	0			5	2	1	1	1	1	0	1	0	0	0	0	1	1	1	1	1	1	1	1	0	2	2
1	55	2	2	2	0	0	69	2	26.25	31.1614	0	6	1	1		1	1	1		47	1	0				3	2	1	1	1	1	0	1	0	0	0	0	1	1	1	1	1	1	1	1	0	2	2	2
1	55	2	2	1	1	0	49	2	60	29.7578	0	2	0	1		1	1	1	1	87	0	3				3	1	0	1	1	1	0	1	0	0	0	0	2	1	1	1	1	1	1	1	0	1	2	4
1	55	2	2	3	0	1	82	2	14	26.7299	0	2	0	1		2	1	2		49	1	0				1	2	0	1	1	1	0	1	0	0	0	0	2	1	1	1	1	1	1	1	0	1	2	4
1	55	2	2	2	0	0	65	2	30	25	0	1	0	1		1	1	1	0	44	1	0				3	0	0	1	1	1	0	1	0	0	0	0	1	1	1	1	1	1	1	1	0	1	2
1	55	2	2	2	0	0	65	2	40	25	0	7	1	1		2	1	2	0	44	1	0				3	0	1	1	1	1	0	1	0	0	0	0	2	1	1	1	1	1	1	1	0	2	2	4
1	2	2	2	1	1	0	54	2	20	34.8381	0	1	0	1	1	2	1	1		57	0	2	0		1	5	2	0	1	1	1	0	1	0	0	0	0	2	1	2	2	2	1	1	1	1	1	1	2
1	55	2	2	1	1	0	55	2	16	28.3737	0	2	0	1		1	1	2	0	48	1	0			3	3	0	1	1	1	1	0	1	0	0	0	0	2	1	2	1	1	1	1	1	0	1	2	4
1	24	2	2	2	0	0	63	2	122.5	23.3067	0	1	0	1		2	1	2		46	1	3				3	2	1	1	2	2	0	1	0	1	0	0	2	2	1	2	2	1	1	1	0	2	2	4
1	55	2	2	2	0	0	65	2	12	43.3425	0	3	1	1		1	1	1		37	1	3				3	2	0	2	1	1	0	1	0	0	0	0	1	1	1	1	1	1	1	1	0	1	2	4
1	19	2	2	2	0	0	65	1	40	24.623	0	2	0	1		2	1	1	1	41	1	2	0			3	1	1	2	1	2	0	1	1	1	0	0	1	2	2	2	2	2	1	1	0	2	2
2	1	1	2	1	1	0	53	2	30	25.3155	0	9	1	1		1	1	1	0	50	0	0	0			5	0	1	1	1	1	0	1	0	0	0	0	2	1	1	2	2	1	1	1	0	2	2	2
2	2	2	2	2	0	0	64	1	39	27.7447	0	2	0	1	0	2	1	2	0	76	0	0	0			5	0	0	1	1	1	0	1	0	0	0	0	2	1	1	2	2	1	1	1	1	1	2	2
2	4	2	2	1	1	0	52	2	46	23.5078	0	8	1	1		2	1	1		64	0	0	0			5	2	0	1	1	1	0	1	0	0	0	0	2	1	1	1	1	1	1	1	0	1	2	4
2	4	2	1	3	0	1	72	2	40	21.4031	0	1	0	1		1	1	2		58	0	0	0			5	2	1	1	1	1	0	1	0	0	0	0	2	2	1	1	2	1	1	1	0	1	1	2
2	6	1	2	2	0	0	66	2	62	30.4218	0	2	0	1	0	1	1	2	0	54	0	0	0		1	1	0	0	1	1	1	0	1	0	0	0	0	1	1	1	1	1	1	1	1	1	1	2
2	6	1	2	1	1	0	50	2	31	28.3447	0	3	1	1	1	2	1	1	0	77	0	0	0			5	0	0	1	1	1	1	1	0	0	0	0	2	1	1	1	1	1	1	1	1	2	2
2	7	2	2	3	0	1	78	2	20	28.0404	0	1	0	1		1	1	1		62	0	0				5	2	0	1	1	1	0	1	0	0	0	0	2	1	1	1	1	1	1	1	0	1	1	2
2	13	1	2	2	0	0	69	1	35	29.865	0	3	1	1		1	1	1	0	56	0	0	0			5	0	0	1	1	1	0	1	0	0	0	0	2	1	1	1	1	1	1	1	0	1	2	2
2	14	1	2	3	0	1	76	2	30	21.0828	0	2	0	1	0	2	1	1	0	64	0	0	0			1	0	0	1	1	1	1	1	0	0	0	0	1	1	1	1	1	1	1	1	1	2	2
2	14	1	2	2	0	0	65	2	30	28.306	0	1	0	1		1	1	1	0	64	0	0	0			1	0	0	1	1	1	1	1	0	0	0	0	2	1	1	1	1	1	1	1	0	2	2	2
2	14	1	2	3	0	1	76	1	22.5	28.6501	0	3	1	1	1	1	1	1		78	0	0	0			5	2	0	1	1	1	0	1	0	0	0	0	1	1	1	1	1	1	1	1	1	1	2
2	14	1	2	3	0	1	77	2	45	35.4191	0	2	0	1		2	1	2		69	0	0	0			5	2	1	1	1	1	0	1	0	0	0	0	1	1	1	1	1	1	1	1	0	1	2
2	14	1	2	2	0	0	63	2	30	31.2213	0	1	0	1		2	1	1		51	0	1	0			5	2	1	1	1	1	0	1	0	0	0	0	1	1	1	1	1	1	1	1	0	1	1	4
2	15	1	2	1	1	0	52	2	30	28.699	0	1	0	1	0	2	1	1	0	60	0	0	0			5	0	0	1	1	1	1	1	0	0	0	0	2	1	1	1	1	1	1	1	1	2	2	2
2	15	1	2	3	0	1	70	1	35	38.3664	0	4	1	1		2	1	1	0	55	0	0	0			5	0	0	1	1	1	0	1	0	1	0	0	2	1	1	2	2	1	1	1	0	2	2	4
2	15	1	1	2	0	0	67	1	60	31.5334	0	1	0	1	0	1	1	1	0	55	0	0	0			5	0	1	1	1	1	0	1	0	0	0	0	2	1	1	1	1	1	1	1	1	1	2	2
2	15	1	2	3	0	1	74	1	52.5	31.9559	0	3	1	1	0	1	1	1		54	0	0	0			5	2	0	1	1	1	0	1	0	0	0	0	2	2	1	2	2	1	1	1	1	2	2	4
2	15	1	2	2	0	0	63	2	40	32.1466	0	3	1	1	0	1	1	1		53	0	0	0			5	2	1	1	1	1	1	1	0	0	0	0	2	2	1	1	1	1	1	1	1	1	2	2
2	15	1	2	3	0	1	77	1	50	24.3141	0	1	0	1	0	1	1	1	0	52	0	0	0			5	0	1	1	1	1	0	1	0	0	0	0	1	2	1	2	2	1	1	1	1	1	1	1
2	15	1	2	3	0	1	80	1	30	28.0102	0	1	0	1		2	1	1		89	0	0	0			5	2	0	1	1	1	0	1	0	0	0	0	2	1	1	1	1	1	1	1	0	2	1
2	15	1	2	2	0	0	64	1	50	23.3887	0	1	0	1		1	1	1		77	0	0	0			5	2	0	1	1	1	0	0	0	0	0	0	1	1	1	1	1	1	1	1	0	2	1	2
2	16	2	2	2	0	0	64	1	33	34.0176	0	1	0	1		1	1	1	0	59	0	1	0			5	0	0	1	1	1	0	0	0	0	0	0	2	2	1	2	1	1	1	1	0	2	1	2
2	16	2	2	3	0	1	85	2	75	32.3884	0	1	0	1	0	1	1	2	0	55	0	1	0	5	3	5	0	0	1	1	1	0	1	0	0	0	0	2	2	1	1	1	1	1	2	1	2	1	2
2	16	2	2	3	0	1	74	2	96	24.093	0	1	0	1	0	2	1	1	0	51	0	0	0	2	1	5	0	0	1	1	1	0	1	0	0	0	0	2	2	1	1	1	2	1	2	1	1	1	2
2	16	2	2	3	0	1	81	2	47	33.6949	0	3	1	1	0	1	1	1	0	81	0	1	0	1	1	5	0	0	1	1	1	1	1	0	0	0	0	2	1	1	1	1	2	2	2	1	2	2	2
2	16	2	2	2	0	0	68	1	48	29.0657	0	3	1	1		1	1	2	0	71	0	1	0			5	0	1	1	1	1	0	1	0	0	0	0	2	1	1	1	1	1	1	1	0	1	2	2
2	16	2	2	3	0	1	76	2	60	40.1639	0	2	0	1	0	1	1	1	0	69	0	0	0	2		5	0	0	1	1	1	1	1	0	0	0	0	2	2	1	1	1	2	1	2	1	2	2	2
2	19	2	2	3	0	1	77	2	33.75	29.0548	0	4	1	1		1	1	1	0	52	0	0	0			5	0	1	1	1	1	0	1	0	0	0	0	2	1	1	1	1	1	1	1	0	1	2
2	19	2	1	3	0	1	71	2	20	29.7211	0	2	0	1		1	1	1		78	0	0	0			5	2	0	1	1	1	1	1	0	0	0	0	2	1	1	1	1	1	1	1	0	1	2
2	22	1	2	3	0	1	75	2	45	28.3737	0	3	1	1		2	1	1		61	0	0	0			2	2	1	1	1	1	0	1	0	0	0	0	1	2	1	1	2	1	1	1	0	1	2	2
2	23	1	2	3	0	1	70	2	40	23.03	0	1	0	1	0	1	1	1	0	53	0	0	0		2	5	0	1	1	1	1	0	1	0	0	0	0	1	1	1	1	1	1	1	1	1	2	1
2	26	2	2	3	0	1	80	1	20	32.6992	0	4	1	1		1	1	2	0	59	0	1	0		1	5	0	1	1	1	1	0	1	0	0	0	0	1	2	1	1	1	1	1	1	0	1	2	3
2	26	2	2	2	0	0	68	2	35	27.0416	0	2	0	1	0	1	1	1	0	51	0	1	0		2	5	0	1	1	1	1	0	1	0	0	0	0	1	2	1	1	1	1	1	1	1	1	2	3
2	27	2	1	2	0	0	60	2	45	25.3155	0	1	0	1		1	1	1	0	91	0	0	0			5	0	0	1	1	1	0	1	0	1	0	0	2	1	1	2	2	1	1	1	0	2	1	2
2	29	1	2	3	0	1	79	1	35	26.6436	0	2	0	1		1	1	2		58	0	0	0			5	2	0	1	1	1	0	1	0	0	0	0	2	1	1	1	1	1	1	1	0	1	2	2
2	29	1	2	1	1	0	53	2	30	32.1402	0	3	1	1		1	1	2		99	0	0	0			5	2		1	1	1	1	1	0	0	0	0	2	1	1	1	1	1	1	1	0	1	2	2
2	29	1	2	2	0	0	69	2	25	27.7447	0	1	0	1		1	1	2		67	0	0	0			5	2	0	1	1	1	1	1	0	0	0	0	2	1	1	1	1	1	1	1	0	2	2	2
2	30	1	2	3	0	1	82	2	50	23.939	0	10	1	1		2	1	1	0	59	0	1	0			3	0	1	1	1	1	1	1	0	1	0	0	2	2	1	2	2	1	1	1	0	1	2	4
2	30	1	2	3	0	1	72	2	80	25.7812	0	3	1	1		2	1	1	0	57	0	1	0			2	0	1	1	1	1	0	1	0	0	0	0	2	2	1	1	1	1	1	1	0	1	2	4
2	30	1	2	3	0	1	70	2	50	29.7609	0	2	0	1		1	1	1	0	53	0	1	0			1	0	0	1	1	1	0	1	0	1	0	0	2	2	1	2	2	1	1	1	0	2	2	4
2	30	1	2	2	0	0	62	2	45	22.8571	0	2	0	1		1	1	2	0	93	0	0	0			1	0	1	1	1	1	1	1	0	1	0	0	2	1	1	2	2	1	1	1	0	1	2
2	30	1	2	3	0	1	73	2	30	27.9904	0	2	0	1		1	1	1		83	0	1	0			1	2	1	1	1	1	0	1	0	0	0	0	2	1	1	1	1	1	1	1	0	1	2	2
2	30	1	2	2	0	0	61	2	50	31.5115	0	1	0	1	0	1	1	1	0	67	0	0	0			1	0	0	1	1	1	0	1	0	1	0	0	2	2	1	2	2	1	1	1	1	1	1	1
2	30	1	2	3	0	1	72	2	45	33.5315	0	1	0	1		1	1	1	0	79	0	0	0			1	0	0	1	1	1	1	1	0	1	0	0	2	2	1	2	2	1	1	1	0	2	2
2	34	2	1	1	1	0	47	2	31.2	24.7409	0	1	0	1		1	1	2	0	79	0	0				5	0	0	1	1	1	0	1	0	0	0	0	2	1	1	1	1	1	1	1	0	1	2	2
2	37	1	2	3	0	1	84	2	30	22.719	0	1	0	1		1	1	1		69	0	0	0			5	2	0	1	1	1	0	1	0	0	0	0	2	1	1	1	1	1	1	1	0	1	1	2
2	39	2	2	3	0	1	86	1	90	61.3297	0	4	1	1		1	1	1		52	0	0	0			5	2	0	1	1	1	0	1	0	0	0	0	1	1	1	1	1	1	1	1	0	1	2	4
2	40	1	2	2	0	0	65	2	94	27.7778	0	2	0	1		1	1	2		55	0	0	0			5	2	1	1	1	1	0	1	0	0	0	0	1	1	1	1	1	1	1	1	0	2	2	4
2	40	1	2	3	0	1	88	2	20	33.6485	0	1	0	1		2	1	2	0	69	0	0				5	1	1	1	1	1	0	1	0	1	0	0	2	1	1	2	2	1	1	1	0	2	2
2	40	1	2	3	0	1	72	2	100	37.1823	0	2	0	1		1	1	1	0	65	0	0	0			5	0	1	1	1	1	0	1	0	0	0	0	1	2	1	1	1	1	1	1	0	1	2	2
2	40	1	2	3	0	1	83	2	45	34.6746	0	4	1	1		2	1	2		55	0	0	0			5	2	1	1	1	1	1	1	0	0	0	0	1	1	1	1	1	1	1	1	0	1	2
2	40	1	2	2	0	0	65	2	20	26.2164	0	4	1	1	0	1	1	2	0	67	0	0	0			5	0	0	1	1	1	1	1	0	1	0	0	2	2	1	2	2	1	1	1	1	2	2	2
2	41	2	2	3	0	1	82	2	32.5	22.3214	0	1	0	1		2	1	1		64	0	0	0			5	2		1	1	1	0	1	0	0	0	0	1	1	1	1	1	1	1	1	0	1	1	2
2	41	2	2	2	0	0	63	2	20	33.0579	0	2	0	1		1	1	2		86	0	0	0			5	2		1	1	1	1	1	0	0	0	0	2	2	1	2	2	1	1	1	0	1	2	2
2	42	1	2	2	0	0	69	2	20	24.8358	0	1	0	1		1	1	1		83	0	0	0			5	2	0	1	1	1	0	1	0	0	0	0	2	2	1	2	2	1	1	1	0	2	1	2
2	42	1	2	3	0	1	71	2	30	26.0276	0	7	1	1		1	1	1		78	0	0	0			5	2	1	1	1	1	1	1	0	0	0	0	2	1	1	1	2	1	1	1	0	2	2	2
2	42	1	2	2	0	0	60	2	45	25.9909	0	1	0	1		2	1	1		76	0	0	0			5	2	0	1	1	1	0	1	0	0	0	0	1	1	1	1	2	1	1	1	0	2	1	2
2	44	1	2	3	0	1	76	2	140	31.3912	0	1	0	1		1	1	2		56	0	0	0			5	2	1	1	1	1	0	1	0	0	0	0	1	1	1	2	2	1	1	1	0	1	1	2
2	44	1	1	3	0	1	78	2	60	26.4381	0	2	0	1		1	1	2	0	59	0	1	0			1	0	0	1	1	1	1	1	0	1	0	0	2	1	1	2	2	1	1	1	0	1	2	4
2	47	1	2	1	1	0	53	1	52.5	33.7149	0	4	1	1		2	1	2		67	0	0				5	2	1	1	1	1	0	0	0	0	0	0	2	1	1	2	2	2	1	1	0	2	2	3
2	48	2	2	2	0	0	61	2	40	28.7347	0	2	0	1		1	1	1	0	67	0	0	0			5	0	0	1	1	1	0	1	0	0	0	0	2	1	1	2	2	1	1	1	0	1	2	2
2	52	1	2	3	0	1	76	2	106	27.968	0	2	0	1		2	3	1	0	56	0	1	0			5	0	0	1	1	1	0	1	0	1	0	0	1	2	1	2	2	2	1	1	0	2	2	1
2	54	2	1	3	0	1	71	1	52.5	26.1719	0	1	0	1		1	1	2		63	0	1	0			5	2	0	1	1	1	0	1	0	0	0	0	1	1	1	1	1	1	1	1	0	1	1	2
2	56	1	1	2	0	0	61	1	90	30.4772	0	2	0	1		1	1	1	0	80	0	1	0			5	0	0	1	2	1	0	1	0	0	0	0	2	1	1	1	1	1	1	1	0	2	2	2
2	56	1	2	1	1	0	54	2	25	24.4898	0	2	0	1		1	1	1	0	74	0	0	0			5	0	0	1	1	1	0	1	0	0	0	0	2	1	1	2	2	1	1	1	0	1	2
2	57	1	2	3	0	1	85	2	37.5	27.1111	0	2	0	1	0	1	1	1	0	55	0	1	0		2	5	0	0	1	1	1	1	1	0	0	0	0	2	1	1	1	1	2	1	1	1	2	2	4
2	1	1	1	3	0	1	75	1	20	27.3437	0	2	0	1		1	1	1	0	59	0	1	0			5	0	1	1	1	1	0	1	0	1	0	0	2	2	2	2	2	1	1	1	0	2	2	1
2	1	1	1	2	0	0	61	2	60	22.9874	0	3	1	1		2	1	1	0	69	0	0	0			5	0	1	1	1	1	0	1	0	0	0	0	1	2	2	1	2	1	1	1	0	1	2	1
2	4	2	2	2	0	0	68	2	55	20.0288	1	1	0	1		2	1	2		50	0	0	0			1	2	1	1	1	1	0	1	0	1	0	0	1	1	2	1	2	1	1	1	0	2	1	2
2	4	2	2	2	0	0	65	2	40	21.4031	0	1	0	1		2	1	2		59	0	1	0			3	2	0	1	1	1	0	1	0	0	0	0	2	1	2	1	2	1	1	1	0	1	1
2	4	2	1	1	1	0	50	2	20	30.0838	0	3	1	1		1	1	1		65	0	0	0			5	2	1	1	1	1	1	1	0	1	0	0	2	1	2	2	2	2	1	1	0	2	2	4
2	12	1	1	3	0	1	72	2	126	38.4554	0	10	1	1	1	1	1	1	0	50	0	0	0	3		5	0	1	1	1	1	1	1	0	0	0	0	2	1	2	1	1	2	1	2	1	1	2	2
2	14	1	2	3	0	1	70	1	40	26.8136	0	4	1	1		1	1	2		55	0	0	0			5	2	1	1	1	1	0	1	0	0	0	0	2	1	2	1	1	1	1	1	0	2	2	2
2	30	1	2	3	0	1	79	2	60	26.3958	0	3	1	1		1	1	1	0	77	0	0	0			5	0	0	1	1	1	0	1	0	1	0	0	2	2	2	2	2	1	2	1	0	1	2
2	40	1	1	2	0	0	57	2	30	32.4662	0	3	1	1		1	1	2	0	73	0	0	0			5	0	0	1	1	1	0	1	0	1	0	0	2	2	2	2	2	1	1	1	0	1	2	2
2	40	1	2	2	0	0	69	2	52	28.1969	0	2	0	1		2	3	1		50	0	0	0			5	2	0	1	1	1	1	1	0	1	0	0	2	2	2	2	2	1	1	1	0	2	2	2
2	40	1	2	2	0	0	65	2	20	28.7132	0	2	0	1		1	1	2	0	84	0	0	0			5	0	0	1	1	1	0	1	0	1	0	0	2	2	2	2	2	2	1	1	0	2	2	2
2	40	1	2	2	0	0	61	2	90	26.0262	0	2	0	1		2	1	2	0	67	0	0	0			5	0	1	1	1	1	0	1	0	1	0	0	2	2	2	2	2	2	1	1	0	2	2
2	44	1	2	2	0	0	64	2	30	24.0569	0	3	1	1		1	1	2		54	0	0	0			5	2	0	1	1	1	1	1	0	0	0	0	2	1	2	1	1	1	1	1	0	2	2	3
2	44	1	2	2	0	0	56	2	35	27.7177	0	4	1	1		2	1	2		90	0	0	0			1	2		1	1	1	1	1	0	1	0	0	2	1	2	2	2	1	1	1	0	2	2	3
2	44	1	2	2	0	0	64	2	40	24.0882	0	3	1	1		1	1	2	0	68	0	1	0			1	0	0	1	1	1	1	1	0	1	0	0	2	1	2	1	1	1	1	1	0	2	2	2
2	44	1	2	2	0	0	65	2	120	29.7265	0	2	0	1		1	1	1		72	0	0	0			5	2	0	1	1	1	1	1	0	0	0	0	2	1	2	1	1	1	1	1	0	1	2	2
2	48	2	2	3	0	1	71	2	60	35.1562	0	3	1	1		1	1	1	0	60	0	0	0			5	0	0	1	1	1	0	1	0	1	0	0	2	1	2	2	2	1	1	1	0	2	2	2
2	52	1	2	3	0	1	70	2	63.75	34.4842	0	3	1	1		1	1	1	0	78	0	0	0			5	0	0	1	1	1	0	1	0	1	0	0	1	2	2	2	2	2	1	1	0	1	2
2	52	1	1	2	0	0	57	2	60	30.0914	0	1	0	1		1	1	1		56	0	0	0			1	2	0	1	1	1	0	1	0	0	0	0	2	1	2	1	1	1	1	1	0	1	2	2
2	10	2	2	3	0	1	71	2	34	23.3556	0	4	1	1	1	2	1	1		71	0	1	0		4	5	2	0	1	1	1	0	1	0	1	0	0	2	1	2	2	2	1	1	1	1	2	2	1
2	37	1	2	2	0	0	63	1	25.5	21.3593	0	2	0	1		2	1	2	0	63	0	0	0			5	0	1	1	1	2	0	1	0	0	0	0	2	2	2	1	2	1	1	1	0	2	2	4
2	1	1	2	3	0	1	77	1	20	23.329	0	2	0	1		1	1	1	0	51	0	0	0			5	0	0	1	1	1	0	1	0	1	0	0	2	2	2	2	2	1	1	1	0	2	2	2
2	2	2	2	3	0	1	72	1	20	23.1206	0	7	1	1		1	1	2	0	55	0	1	0			4	0	0	1	2	1	0	1	0	1	0	0	2	1	2	2	2	2	1	1	0	2	2	2
2	40	1	2	2	0	0	56	2	60	28.7268	0	2	0	1		1	1	2		91	0	0	0			5	2	1	1	1	1	0	1	0	1	0	0	2	2	2	2	2	1	1	1	0	2	2	2
2	3	1	2	2	0	0	69	2	40	29.7339	0	3	1	1		2	1	2	0	38	1	1	0			5	0	0	1	1	1	1	1	0	0	0	0	2	1	1	2	1	1	1	1	0	2	2	1
2	4	2	2	3	0	1	88	2	29	26.4915	0	1	0	1		2	1	1		49	1	0	0			5	2	0	1	1	1	0	1	0	0	0	0	2	2	1	2	2	1	1	1	0	1	1	1
2	4	2	2	3	0	1	77	2	37.5	28.2828	0	2	0	1		2	1	1		52	0	1	1			5	2	1	1	1	1	1	1	0	0	0	0	2	1	1	2	2	1	1	1	0	2	2	2
2	8	1	2	3	0	1	79	2	40	21.5645	0	2	0	1		2	1	1		78	0	1	1			5	2	1	1	1	2	0	1	0	0	0	0	1	2	1	1	1	1	1	1	0	1	2
2	14	1	2	3	0	1	76	1	43.75	21.0828	0	2	0	1	0	1	1	1	0	64	0	1	1			5	0	1	1	1	1	0	1	0	0	0	0	1	2	1	1	1	1	1	1	1	2	2
2	14	1	2	2	0	0	69	1	20	33.1213	0	4	1	1	1	1	1	2		53	0	2				1	2	1	1	1	1	0	1	0	0	0	0	2	1	1	1	1	1	1	1	1	2	2	4
2	15	1	2	3	0	1	86	1	45	30.478	0	3	1	1		1	1	1		49	1	0	0			3	2	0	1	1	1	0	1	0	0	0	0	1	1	1	1	1	1	1	1	0	2	2	2
2	15	1	1	1	1	0	55	2	52.5	29.6427	0	1	0	1		2	1	1		54	0	1	1			2	2	1	1	1	1	0	1	0	0	0	0	2	2	1	1	2	1	1	1	0	2	2	1
2	15	1	2	3	0	1	71	1	80	30.4498	0	4	1	1	0	1	1	1	0	52	0	2	0			5	1	1	1	1	1	0	1	0	0	0	0	1	2	1	1	1	1	1	1	1	2	2	1
2	15	1	2	3	0	1	70	1	80	28.578	0	3	1	1	0	2	1	1		67	0	3	0			5	2	1	1	1	1	0	1	0	0	0	0	1	2	1	1	1	1	1	1	1	2	2	2
2	16	2	2	3	0	1	88	2	60	23.4586	0	1	0	1		2	1	1	0	40	1	1	0			5	0	0	1	1	1	0	1	0	0	0	0	2	2	1	1	1	2	1	1	0	1	1	2
2	16	2	2	3	0	1	77	2	50	28.2828	0	1	0	1		1	1	1	0	56	0	1	1			5	0	0	1	1	1	0	1	0	0	0	0	2	2	1	1	1	1	1	1	0	2	1	2
2	19	2	2	2	0	0	65	2	25	27.6817	0	3	1	1		1	1	1	0	46	1	0	0			5	0	1	1	1	1	1	1	0	0	0	0	1	1	1	1	1	1	1	1	0	1	2	2
2	19	2	2	2	0	0	69	2	40	27.4286	0	2	0	1		1	1	1	0	44	1	0	0			3	0	0	1	1	2	1	1	0	0	0	0	2	2	1	1	1	1	1	1	0	1	2
2	22	1	2	2	0	0	69	2	30	25.9516	0	1	0	1		1	1	1		46	1	0	0			1	2	0	1	1	1	0	1	0	0	0	0	1	1	1	1	2	1	1	1	0	1	1	3
2	22	1	2	3	0	1	80	2	40	31.1634	0	4	1	1		1	1	1		45	1	0	0			3	2	0	1	1	1	0	1	0	0	0	0	1	2	1	1	2	1	1	1	0	1	2	4
2	28	1	1	2	0	0	62	2	40	24.9989	0	1	0	1		1	1	1	0	46	1	0				5	0	0	1	1	1	0	0	0	0	0	0	2	2	1	1	1	1	1	1	0	2	1	1
2	29	1	2	2	0	0	57	2	30	24.6914	0	4	1	1		2	1	2	0	47	1	1	0			5	0	0	1	1	1	1	1	0	0	0	0	2	1	1	1	1	1	1	1	0	2	2	2
2	29	1	1	2	0	0	63	2	40	24.3046	0	3	1	1		1	1	2		53	0	3	0			5	2	1	1	1	1	0	1	0	0	0	0	2	2	1	1	1	1	1	1	0	2	2	2
2	30	1	2	3	0	1	71	2	80	29.4029	0	2	0	1		1	1	1	0	47	1	0	0			3	0	1	1	1	1	1	1	0	0	0	0	1	1	1	1	1	1	1	1	0	2	2	1
2	30	1	2	3	0	1	72	2	25	34.6809	0	3	1	1		1	1	1		55	0	1	1			1	2	0	1	1	1	1	1	0	1	0	0	2	2	1	2	2	1	1	1	0	2	2
2	30	1	2	1	1	0	53	2	37.5	48.5333	0	3	1	1		1	1	1	0	62	0	2	0			1	0	1	1	1	1	0	1	0	0	0	0	2	2	1	1	1	1	1	1	0	1	2	2
2	31	1	1	2	0	0	64	1	30	41.1184	0	1	0	1		1	1	1	1	43	1	0				5	1	1	1	1	1	0	0	0	1	0	0	2	1	1	2	2	1	1	1	0	2	1	2
2	34	2	2	2	0	0	66	2	50	23.1385	0	1	0	1		2	1	2	0	39	1	0				5	0	1	1	1	1	0	1	0	0	0	0	2	1	1	1	1	1	1	1	0	2	2	2
2	34	2	2	3	0	1	71	2	25	23.4509	0	1	0	1		1	1	2	0	45	1	1	0			5	0	0	1	1	1	0	1	0	0	0	0	1	1	1	1	1	1	1	1	0	2	1	3
2	39	2	2	3	0	1	78	2	110	27.4756	0	1	0	1		1	1	1		47	1	0	0			5	2	0	1	1	1	0	1	0	0	0	0	1	1	1	1	1	1	1	1	0	1	2	2
2	39	2	2	2	0	0	57	2	76.05	28.959	0	3	1	1		2	1	1		61	0	2				5	2	0	1	1	1	0	1	0	0	0	0	1	1	1	1	1	1	1	1	0	1	2	4
2	44	1	2	3	0	1	70	2	75	26.8386	0	4	1	1		1	1	2	0	41	1	0	0			3	0	1	1	1	1	1	1	0	1	0	0	2	1	1	2	2	2	1	1	0	2	2	4
2	46	2	2	2	0	0	68	2	37.5	26.9598	0	3	1	1	0	1	1	1	1	45	1	0	0			5	1	0	1	1	2	1	1	0	1	0	0	1	2	1	2	2	2	1	1	1	1	2	2
2	49	1	2	3	0	1	73	2	15	31.6374	0	2	0	1		1	1	1	0	36	1	0	0			5	0	1	1	1	1	0	1	0	0	0	0	1	1	1	1	1	1	1	1	0	2	2	2
2	51	2	2	2	0	0	68	1	40	31.975	0	3	1	1		1	1	2	0	46	1	0	0			5	0	0	1	1	1	0	1	0	0	0	0	2	1	1	1	1	1	1	1	0	1	2	2
2	52	1	2	3	0	1	76	2	100	34.6021	0	2	0	1		1	1	1		61	0	1	1			5	2	1	1	2	2	0	1	0	0	0	0	1	2	1	1	1	1	1	1	0	1	2
2	52	1	2	3	0	1	72	2	107.5	32.3884	0	8	1	1		2	1	1		64	0	2	0			4	2	1	1	1	1	0	1	0	1	0	0	1	2	1	2	2	2	1	1	0	2	2	4
2	52	1	2	3	0	1	80	2	33	30.4705	0	1	0	1		2	1	1		68	0	2	0			4	2	1	1	1	1	0	1	0	0	0	0	2	2	1	1	1	1	1	1	0	2	2	4
2	53	1	2	3	0	1	75	1	114	27.7634	0	10	1	1	0	1	1	1	0	49	1	1			2	5	0	1	1	1	1	0	0	0	0	0	0	2	2	1	1	1	1	1	1	1	2	2	2
2	1	1	2	2	0	0	64	2	40	29.3575	0	2	0	1		1	1	1	0	57	0	1	1			5	0	0	2	1	1	0	1	0	0	0	0	2	2	2	2	2	1	1	1	0	1	2	2
2	19	2	1	2	0	0	58	2	40	27.993	0	4	1	1		1	1	1	0	47	1	0	0			5	0	1	1	1	1	1	1	0	0	0	0	2	1	2	1	1	1	1	1	0	2	2	4
2	44	1	1	2	0	0	59	2	43	25.721	0	2	0	1		1	1	2		45	1	0	0			5	2	1	1	1	1	1	1	0	1	0	0	2	1	2	2	2	2	1	1	0	1	2	2
2	49	1	2	3	0	1	77	2	40	30.0914	0	1	0	1		2	1	1		44	1	0	0			5	2	1	1	1	1	0	1	0	1	0	0	2	1	2	2	2	1	1	1	0	2	1	2
2	5	1	1	1	1	0	52	2	60	24.6094	0	1	0	1		1	1	1	1	45	1	1	0	2	3	5	1	0	1	1	1	0	1	0	1	0	0	2	2	2	2	2	2	1	2	0	2	1	2
2	16	2	2	3	0	1	76	2	50	33.4554	0	3	1	1		2	1	2	0	38	1	3	0			5	1	0	1	1	1	1	1	0	0	0	0	2	2	1	1	1	1	1	1	0	1	2	2
2	30	1	2	2	0	0	63	2	40	21.7993	0	8	1	1		2	1	1	0	38	1	5	0			4	1	1	1	1	1	1	1	0	1	0	0	2	2	1	2	2	2	1	1	0	2	2	2
2	40	1	2	3	0	1	70	2	70	21.2585	0	1	0	1		2	1	1		39	1	2	0			5	2	1	1	1	1	0	1	0	1	0	0	2	2	1	2	2	2	1	1	0	2	2	2
1	39	2	2	3	0	1	79	1	61.25	25.2363	0	1	0	1		1	1	1		64	0	0				5	2	0	1	1	1	0	0	0	0	0	0	1	1	1	2	2	1	1	1	0	1	1
1	50	2	2	2	0	0	66	1	41	23.1834	0	1	0	1	0	1	1	1		74	0	0	0	0		5	2	0	1	1	1	0	1	0	0	0	0	2	1	1	1	1	2	1	2	1	1	2
1	51	2	2	3	0	1	76	2	26.25	25.7657	0	9	1	1		1	1	1	0	61	0	1	0			5	0	0	1	1	1	1	1	0	1	0	0	2	2	1	2	2	2	1	1	0	2	2
1	54	2	2	2	0	0	59	2	40	31.5334	0	2	0	1		2	1	1		50	0	0				5	2	0	1	1	1	0	1	0	0	0	0	2	1	1	1	1	1	1	1	0	1	2	4
1	54	2	2	1	1	0	55	2	45	28.0404	0	1	0	1		1	1	1	0	76	0	0	0			5	0	0	1	1	1	0	1	0	0	0	0	1	1	1	1	1	1	1	1	0	1	1
1	55	2	2	1	1	0	46	2	25	26.8519	0	1	0	1		1	1	2	0	51	0	1				5	0	1	1	1	1	0	0	0	0	0	0	2	1	1	1	1	1	1	1	0	2	1	2
1	25	2	1	3	0	1	71	2	70	28.1337	0	1	0	1		1	1	1	0	66	0	0	0			5	0	0	1	1	1	0	1	0	1	0	0	2	1	2	2	2	1	1	1	0	2	1	4
1	27	2	2	3	0	1	73	2	60	21.2585	0	3	1	1	0	2	1	1		74	0	1	0			1	2	0	1	1	1	0	1	0	0	0	0	1	1	2	1	1	1	1	1	1	1	2	2
1	4	2	2	2	0	0	63	2	80	27.4286	0	3	1	1		2	1	1		42	1	1	0			5	2	1	1	1	1	0	1	0	0	0	0	2	1	1	2	2	1	1	1	0	2	2	2
1	39	2	2	3	0	1	84	2	150	34.7222	0	2	0	1		2	1	1		37	1	0				5	2	0	1	1	1	0	1	0	0	0	0	1	2	1	2	2	1	1	1	0	2	2	4
1	51	2	1	1	1	0	53	2	15	28.3039	0	2	0	1		1	1	1	0	39	1	1	0			5	0	0	2	1	1	0	1	0	1	0	0	1	2	1	2	2	2	1	1	0	2	2
1	55	2	2	3	0	1	80	2	105	34.2561	0	3	1	1		1	1	2	1	50	0	2				3	1		2	1	1	0	1	0	0	0	0	2	2	1	1	1	1	1	1	0	1	2	4
1	55	2	2	3	0	1	81	2	48.75	23.7118	0	9	1	1		1	1	2		83	0	1	1			1	2	0	2	1	1	0	1	0	0	0	0	2	1	1	1	1	1	1	1	0	1	2	4
1	55	2	2	2	0	0	64	2	20	32.5619	0	2	0	1		2	1	2		61	0	3	0			1	2	0	1	1	1	0	1	0	0	0	0	2	1	1	1	1	1	1	1	0	1	2	4
1	59	2	2	2	0	0	66	2	50	27.3909	0	1	0	1	0	2	1	2	0	79	0	3	0	0		5	0	1	1	1	1	0	1	0	1	0	0	2	2	1	1	2	2	1	2	1	2	1	3
1	51	2	2	1	1	0	52	2	15	26.1738	0	2	0	1		1	1	1	0	48	1	0	0			5	0	0	1	1	1	1	1	0	1	0	0	2	2	2	2	2	2	1	1	0	2	2
2	1	1	2	3	0	1	76	1	35	26.5021	0	4	1	1		2	1	1	0	81	0	0	0			5	1	1	1	1	1	0	1	0	0	0	0	1	2	1	1	2	1	1	1	0	1	2	4
2	1	1	2	3	0	1	86	1	25	25.0657	0	2	0	1		1	1	1		76	0	1				5	2	0	1	1	1	0	0	0	0	0	0	2	2	1	2	2	1	1	1	0	2	2	3
2	2	2	2	2	0	0	69	1	36	26.7539	0	6	1	1		1	1	1		55	0	0	0			5	2	0	1	1	1	0	1	0	0	0	0	2	2	1	2	2	1	1	1	0	2	2	4
2	3	1	2	3	0	1	75	2	45	32.1799	0	2	0	1		2	1	2	0	57	0	0	0			5	0	1	1	1	1	0	1	0	0	0	0	2	1	1	1	1	1	1	1	0	2	2	3
2	3	1	2	3	0	1	75	1	20	30.0568	0	12	1	1		1	1	2		68	0	1				5	2	0	1	1	1	0	0	0	0	0	0	2	1	1	2	1	1	1	1	0	2	2	2
2	4	2	2	3	0	1	73	2	34	26.4463	0	1	0	1		2	1	1		50	0	1	0			1	2	0	1	1	1	0	1	0	0	0	0	1	1	1	1	2	1	1	1	0	2	1	4
2	4	2	2	3	0	1	78	2	40	35.9256	0	4	1	1		1	1	1	0	70	0	0	0			1	0	0	1	1	2	1	1	0	1	0	0	2	2	1	2	2	1	1	1	0	2	2	2
2	4	2	2	1	1	0	53	2	60	23.8751	0	1	0	1		2	1	1	0	65	0	0	0			1	0	0	1	1	1	0	1	0	1	0	0	2	2	1	1	2	1	1	1	0	2	1	3
2	5	1	2	1	1	0	50	2	30	27.8852	0	1	0	1		2	1	1		60	0	0	0			5	2	0	1	1	1	0	1	0	0	0	0	2	2	1	1	1	1	1	1	0	1	1	2
2	5	1	2	3	0	1	74	2	50	39.2607	0	7	1	1		1	1	1	0	60	0	0	0			5	0	0	1	1	1	0	1	0	0	0	0	2	2	1	1	1	1	1	1	0	1	2
2	5	1	1	3	0	1	86	2	21.2	25.1486	0	2	0	1		1	1	1	0	59	0	0	0			5	0	1	1	1	1	0	1	0	0	0	0	1	2	1	1	1	1	1	1	0	2	2	2
2	5	1	2	3	0	1	71	2	20	28.0557	0	2	0	1		1	1	1	0	51	0	0	0			5	0	0	1	1	1	1	1	0	0	0	0	2	2	1	1	1	1	1	1	0	1	2	2
2	5	1	2	3	0	1	77	1	37	31.8616	0	4	1	1		1	1	1		81	0	0	0			5	2	0	1	1	1	0	1	0	0	0	0	1	1	1	1	1	1	1	1	0	2	2	1
2	5	1	1	2	0	0	67	2	25	32.3939	0	2	0	1		2	1	1	0	77	0	1	0			1	0	1	1	1	1	0	1	0	0	0	0	1	1	1	1	1	1	1	1	0	1	2	2
2	5	1	2	3	0	1	82	2	53	24.5578	0	3	1	1		2	1	1		74	0	1	0			5	2	0	1	1	1	0	1	0	0	0	0	2	2	1	2	2	2	1	1	0	1	2	4
2	5	1	1	2	0	0	65	2	12	23.1473	0	1	0	1		1	1	1		70	0	1	0			5	2	0	1	1	1	0	1	0	0	0	0	1	1	1	1	1	1	1	1	0	1	1	2
2	5	1	2	3	0	1	85	2	45	24.0346	0	2	0	1		1	1	1	0	69	0	1	0			5	0	1	1	1	1	1	1	0	1	0	0	2	2	1	2	2	1	1	1	0	2	2	1
2	5	1	1	1	1	0	51	2	31	17.8465	1	1	0	1		1	1	1		78	0	0	0			5	2	0	1	1	1	0	1	0	0	0	0	1	1	1	1	1	1	1	1	0	1	1	2
2	5	1	1	1	1	0	49	2	58	30.8248	0	1	0	1		1	1	1		93	0	0	0			5	2		1	1	1	0	1	0	0	0	0	2	1	1	1	1	1	1	1	0	1	2	2
2	7	2	2	3	0	1	72	1	37.5	23.6614	0	2	0	1		1	1	1		52	0	1				5	2	1	2	1	2	0	0	0	0	0	0	2	2	1	1	1	1	1	1	0	1	2
2	7	2	2	1	1	0	43	2	40.5	24.093	0	2	0	1		1	1	2		50	0	0				5	2	0	1	1	1	0	1	0	0	0	0	1	1	1	1	1	1	1	1	0	1	2	1
2	8	1	2	3	0	1	76	1	100	26.7229	0	2	0	1		1	1	1		67	0	0				5	2	1	1	1	1	0	0	0	0	0	0	1	2	1	1	1	1	1	1	0	2	2	1
2	10	2	2	3	0	1	78	1	35	26.5338	0	5	1	1		2	1	1		59	0	1				5	2	0	1	1	1	0	0	0	0	0	0	2	2	1	2	2	1	1	1	0	2	2
2	11	1	2	3	0	1	75	1	81	34.2504	0	1	0	1		1	1	1		67	0	0	0			5	2	0	1	1	1	0	1	0	0	0	0	1	1	1	1	1	1	1	1	0	2	2	2
2	12	1	2	3	0	1	81	1	80	36.0519	0	10	1	1		1	1	1		58	0	0				5	2	0	2	1	2	0	0	0	0	0	0	2	1	1	1	1	1	1	1	0	1	2	1
2	15	1	2	2	0	0	62	1	30	30.0712	0	2	0	1		1	1	1	0	64	0	0	0			5	0	0	1	1	1	0	1	0	0	0	0	2	1	1	1	1	1	1	1	0	2	2	2
2	15	1	2	1	1	0	51	2	17.5	28.0816	0	1	0	1	0	1	1	1		63	0	1				1	2	1	1	1	1	0	0	0	0	0	0	2	1	1	1	1	1	1	1	1	1	1	2
2	15	1	2	3	0	1	89	1	25	31.5537	0	1	0	1		1	1	1	0	61	0	0	0			1	0	0	1	1	1	0	1	0	0	0	0	2	1	1	1	1	1	1	1	0	2	2	2
2	15	1	2	3	0	1	78	1	60	32.872	0	3	1	1	0	1	1	1		58	0	0	0			5	2	1	1	1	1	0	1	0	0	0	0	1	2	1	1	1	1	1	1	1	2	2	1
2	15	1	1	3	0	1	83	1	30	22.0317	0	1	0	1		1	1	1		74	0	0	0			5	2	1	1	1	1	0	0	0	0	0	0	1	1	1	1	1	1	1	1	0	1	1	2
2	15	1	2	2	0	0	67	1	15	32.0399	0	4	1	1		1	1	1		72	0	0	0			5	2	0	1	1	1	0	1	0	0	0	0	1	1	1	1	1	1	1	1	0	1	2	2
2	15	1	2	2	0	0	68	2	40	26.3958	0	1	0	1		1	1	1		72	0	0	0			1	2	0	1	1	1	0	1	0	0	0	0	1	1	1	1	1	1	1	1	0	1	2	2
2	15	1	2	3	0	1	86	2	40	28.7347	0	9	1	1		2	1	1		68	0	1	0			5	2	0	1	1	1	0	1	0	0	0	0	1	1	1	1	1	1	1	1	0	2	2	2
2	15	1	2	2	0	0	65	1	45	27.7447	0	2	0	1		1	1	1		68	0	0	0			5	2	0	1	1	1	0	1	0	0	0	0	1	1	1	1	1	1	1	1	0	1	2	1
2	15	1	2	3	0	1	73	2	55	30.7787	0	4	1	1		2	1	1		66	0	1	0			5	2	1	1	1	1	0	1	0	0	0	0	1	1	1	1	1	1	1	1	0	1	2	2
2	15	1	2	2	0	0	68	2	60	27.4145	0	2	0	1		1	1	1		61	0	0	0			5	2	1	1	1	1	0	1	0	0	0	0	2	1	1	1	1	1	1	1	0	2	2	4
2	15	1	2	2	0	0	67	1	40	26.9598	0	3	1	1		1	1	1		74	0	1	0			1	2	0	1	1	1	0	1	0	0	0	0	2	1	1	2	2	1	1	1	0	1	2	4
2	15	1	2	2	0	0	61	2	45	29.7527	0	1	0	1		2	1	1		70	0	0	0			5	2	0	1	1	1	0	1	0	0	0	0	1	1	1	1	1	1	1	1	0	1	1	2
2	17	2	2	3	0	1	74	2	30	23.6614	0	1	0	1		1	1	1		61	0	0	0			5	2	0	1	1	1	0	1	0	0	0	0	2	1	1	1	1	1	1	1	0	1	1	4
2	18	2	2	2	0	0	59	1	60	37.8329	0	3	1	1		1	1	1		53	0	0	0			5	2	0	1	1	1	0	1	0	0	0	0	1	2	1	2	2	2	1	1	0	1	2	1
2	19	2	2	2	0	0	66	1	30	28.6801	0	1	0	1		1	1	1	0	78	0	0	0	1		5	0	0	1	1	1	0	1	0	0	0	0	2	2	1	1	1	2	1	2	0	1	1	3
2	19	2	2	3	0	1	77	1	45	31.5886	0	2	0	1		2	1	1	0	65	0	0	0			5	0	1	1	1	1	0	1	0	0	0	0	1	1	1	1	1	1	1	1	0	1	2
2	21	2	2	3	0	1	74	1	45	21.5645	0	1	0	1		2	1	1		53	0	0				5	2	0	1	1	1	0	0	0	0	0	0	2	1	1	1	1	1	1	1	0	1	1	2
2	22	1	2	2	0	0	64	2	80	22.68	0	3	1	1		1	3	1		58	0	0	0			2	2	0	1	1	1	0	1	0	0	0	0	1	2	1	2	2	1	1	1	0	1	2	4
2	22	1	2	3	0	1	70	2	120	29.7458	0	7	1	1		1	1	1		58	0	0				2	2	0	1	1	1	0	1	0	0	0	0	1	2	1	2	2	1	1	1	0	1	2	4
2	22	1	2	3	0	1	73	2	25	28.089	0	1	0	1		1	1	1		54	0	0	0			2	2	0	1	1	1	0	1	0	1	0	0	1	1	1	2	2	1	1	1	0	2	1	4
2	22	1	2	2	0	0	65	2	90	24.8016	0	3	1	1		1	1	1		76	0	0	0			1	2	0	1	1	1	0	1	0	0	0	0	1	1	1	1	1	1	1	1	0	2	2	1
2	22	1	2	3	0	1	81	2	54	25.7117	0	2	0	1		1	1	2		73	0	0	0			1	2	0	1	1	1	0	1	0	0	0	0	1	2	1	1	1	1	1	1	0	1	2	2
2	22	1	2	2	0	0	65	2	80	35.713	0	3	1	1		1	1	1		72	0	0	0			5	2	0	1	1	1	0	1	0	0	0	0	1	1	1	1	1	1	1	1	0	1	2	4
2	22	1	1	1	1	0	54	2	15	23.0518	0	7	1	1		1	1	1		70	0	0	0			2	2	0	1	1	1	0	1	0	1	0	0	1	1	1	2	2	1	1	1	0	2	2	4
2	22	1	2	2	0	0	64	2	20	28.7347	0	2	0	1		2	1	1		69	0	0	0			2	2	0	1	1	1	0	1	0	0	0	0	1	1	1	1	2	1	1	1	0	2	2	2
2	22	1	2	3	0	1	77	2	30	22.913	0	2	0	1		1	1	1		68	0	0	0			1	2		1	1	1	1	1	0	0	0	0	1	1	1	1	1	1	1	1	0	1	2	4
2	23	1	2	3	0	1	75	1	55	22.7732	0	2	0	1		1	1	1		58	0	0				1	2	0	1	1	1	0	0	0	0	0	0	1	1	1	1	1	1	1	1	0	1	2	2
2	23	1	2	3	0	1	74	1	41	36.264	0	5	1	1		1	1	1	0	71	0	0			1	1	0	0	1	1	1	0	0	0	0	0	0	1	1	1	1	1	1	1	1	0	2	2	4
2	27	2	2	3	0	1	72	1	75	27.0641	0	2	0	1		1	1	1		61	0	1				5	2	1	1	1	1	0	0	0	0	0	0	1	1	1	2	1	1	1	1	0	1	2	4
2	27	2	2	2	0	0	59	1	45	32.912	0	2	0	1		2	1	1	0	68	0	0	0			5	0	1	1	1	1	0	1	0	1	0	0	1	2	1	2	2	2	1	1	0	1	2	1
2	28	1	2	2	0	0	67	2	50	37.223	0	3	1	1		2	1	1	0	56	0	0				5	0	0	1	1	1	0	1	0	0	0	0	2	2	1	2	2	1	1	1	0	1	2	1
2	28	1	2	2	0	0	62	2	120	30.8594	0	3	1	1		1	1	1	0	74	0	0				5	0	1	1	1	1	0	1	0	0	0	0	2	2	1	1	1	1	1	1	0	2	2	1
2	28	1	2	2	0	0	69	2	50	32.4062	0	1	0	1		1	1	1	0	68	0	0				5	0	1	1	1	2	0	1	0	0	0	0	1	2	1	1	2	1	1	1	0	2	2
2	29	1	2	3	0	1	80	1	30	25.9516	0	2	0	1		1	1	2		58	0	0	0			5	2		1	1	1	0	1	0	0	0	0	2	1	1	1	1	1	1	1	0	2	2	2
2	30	1	2	2	0	0	61	1	25	30.6689	0	3	1	1		1	1	1	0	64	0	0	0			3	0	1	1	1	1	0	1	0	0	0	0	2	2	1	2	2	1	1	1	0	1	2	4
2	30	1	2	3	0	1	70	1	40	31.0979	0	10	1	1		1	1	1		60	0	0	0			1	2	0	1	1	1	0	1	0	0	0	0	2	2	1	2	2	1	1	1	0	1	2	1
2	30	1	2	2	0	0	64	2	20	26.8977	0	1	0	1		1	1	2	0	60	0	0	0			1	0	1	1	1	1	0	1	0	1	0	0	2	2	1	2	2	1	1	1	0	1	1
2	30	1	2	3	0	1	82	2	40	29.4107	0	4	1	1		1	1	1	0	57	0	0	0			2	0	0	1	1	1	1	1	0	1	0	0	2	2	1	2	2	1	1	1	0	1	2	1
2	30	1	2	3	0	1	81	1	40	25.7657	0	5	1	1		2	1	1	0	52	0	1	0			5	0	1	1	1	1	0	1	0	0	0	0	2	2	1	2	2	1	1	1	0	2	2
2	30	1	2	3	0	1	70	2	30	26.6436	0	10	1	1	0	1	1	1	0	77	0	0	0			1	0	0	1	1	1	0	1	0	1	0	0	2	2	1	2	2	1	1	1	1	2	2	2
2	30	1	2	2	0	0	64	1	30	27.5802	0	2	0	1		1	1	1		74	0	0	0			1	2	1	1	1	1	0	1	0	0	0	0	2	1	1	1	1	1	1	1	0	1	2
2	30	1	2	1	1	0	47	2	22.5	22.3214	0	2	0	1		1	1	1		85	0	0	0			1	2	0	1	1	1	1	1	0	0	0	0	2	1	1	1	1	1	1	1	0	2	2
2	31	1	2	1	1	0	51	1	36	33.6691	0	2	0	1		1	1	1	1	65	0	1				5	1	1	1	1	1	0	0	0	0	0	0	2	1	1	1	2	1	1	1	0	2	2	2
2	33	1	2	3	0	1	73	1	198	34.7209	0	3	1	1		1	1	1		59	0	0				1	2	1	1	1	1	0	0	0	0	0	0	1	2	1	1	1	1	1	1	0	1	2	2
2	37	1	2	1	1	0	55	1	40	33.2479	0	4	1	1		1	1	1	0	62	0	0	0			5	0	1	1	1	1	0	1	0	0	0	0	2	2	1	1	2	1	1	1	0	2	2	2
2	40	1	2	3	0	1	75	2	93	29.7609	0	1	0	1		2	1	2		52	0	0	0			5	2	0	1	1	1	0	1	0	1	0	0	2	2	1	2	2	2	1	1	0	2	2
2	40	1	2	3	0	1	77	2	50	40.2647	0	3	1	1		2	1	2	0	50	0	0	0			5	0	1	2	1	1	0	1	0	0	0	0	2	2	1	2	2	1	1	1	0	1	2	1
2	40	1	2	2	0	0	69	2	12.5	50.7812	0	4	1	1		1	1	1		50	0	0	0			5	2	1	2	1	1	0	1	0	0	0	0	2	2	1	1	1	1	1	1	0	1	2
2	40	1	2	3	0	1	79	2	90	21.9713	0	3	1	1		1	1	1		50	0	1	0			5	2	1	1	1	1	1	1	0	1	0	0	1	2	1	2	2	2	1	1	0	2	2	1
2	40	1	2	2	0	0	68	2	100	29.2969	0	1	0	1		1	1	2		81	0	0	0			5	2	0	1	1	1	0	1	0	0	0	0	2	1	1	1	1	1	1	1	0	1	1	2
2	40	1	2	2	0	0	65	2	50	30.4218	0	2	0	1		1	1	2		79	0	0	0			5	2	0	1	1	1	0	1	0	0	0	0	1	1	1	1	1	1	1	1	0	1	2	2
2	40	1	1	2	0	0	64	2	20	32.0161	0	1	0	1		1	1	1		73	0	0	0			5	2	1	1	1	1	0	1	0	0	0	0	1	2	1	2	2	1	1	1	0	1	2	1
2	40	1	2	3	0	1	77	2	50	25.711	0	1	0	1		1	1	1	1	58	0	0	0			5	1	1	1	1	1	0	1	0	0	0	0	2	2	1	1	1	2	1	1	0	1	1	1
2	40	1	1	2	0	0	67	2	42	32.8824	0	1	0	1		1	1	1	0	58	0	0	0			5	0	1	1	1	1	0	1	0	0	0	0	2	2	1	2	2	1	1	1	0	1	1	2
2	40	1	2	2	0	0	65	1	56.25	26.3656	0	1	0	1		2	1	2		77	0	0	0			5	2	0	1	1	1	0	0	0	0	0	0	2	2	1	2	2	1	1	1	0	1	1	2
2	40	1	2	2	0	0	57	2	40	33.0579	0	3	1	1		1	1	1		67	0	0	0			5	2	0	2	1	1	0	1	0	0	0	0	2	2	1	2	2	1	1	1	0	1	2
2	41	2	2	1	1	0	50	2	30	29.7458	0	1	0	1		1	1	1		70	0	0				5	2	0	1	1	1	0	0	0	0	0	0	2	2	1	2	2	1	1	1	0	1	1	2
2	41	2	1	2	0	0	60	2	60	26.5625	0	1	0	1		1	1	1		77	0	0	0			5	2	0	1	1	1	0	1	0	0	0	0	1	1	1	1	1	1	1	1	0	2	1	2
2	42	1	2	3	0	1	79	2	120	27.6817	0	3	1	1		1	1	1		64	0	1				5	2	1	1	1	2	0	1	0	0	0	0	1	2	1	1	1	1	1	1	0	2	2	4
2	42	1	2	1	1	0	52	2	35	25.5102	0	1	0	1		2	1	1		65	0	1				5	2	0	1	1	1	0	0	0	0	0	0	1	1	1	1	1	1	1	1	0	1	1	2
2	42	1	2	2	0	0	57	2	90	36.1323	0	3	1	1		1	1	1		70	0	0	0			5	2	0	1	1	1	0	1	0	0	0	0	1	2	1	2	2	1	1	1	0	1	2
2	45	1	2	3	0	1	71	1	82.5	29.2839	0	4	1	1		2	1	1		68	0	1	0			5	2	0	1	1	1	0	1	0	0	0	0	2	2	1	2	2	1	1	1	0	2	2
2	47	1	2	3	0	1	81	1	50	29.4118	0	1	0	1		2	3	2	0	65	0	1				5	0	1	1	1	1	0	0	0	0	0	0	2	2	1	2	1	1	1	1	0	2	1
2	49	1	2	1	1	0	50	2	15	25.3515	0	1	0	1		1	1	2	0	62	0	1	0			5	0	1	1	1	1	0	1	0	1	0	0	2	2	1	2	2	2	1	1	0	2	1	2
2	49	1	2	3	0	1	72	2	11	33.3061	0	2	0	1		2	1	2		102	0	0	0			5	2	0	1	1	1	0	1	0	0	0	0	2	1	1	1	1	1	1	1	0	2	2	2
2	49	1	2	2	0	0	62	2	60	29.0698	0	2	0	1		1	1	1		93	0	0	0			2	2	0	1	1	1	0	1	0	0	0	0	2	1	1	1	1	1	1	1	0	2	2	2
2	49	1	2	2	0	0	69	2	50	30.8248	0	2	0	1		2	1	1		69	0	0	0			5	2	0	1	1	1	0	1	0	0	0	0	2	1	1	1	1	1	1	1	0	2	2	2
2	52	1	2	1	1	0	51	2	40	31.7083	0	2	0	1		2	1	1	0	75	0	0	0			5	1	0	1	2	1	0	1	0	0	0	0	2	2	1	1	2	1	1	1	0	1	2	2
2	56	1	2	3	0	1	73	1	40	19.0039	1	1	0	1		1	1	1		64	0	0	0			5	2	0	1	1	1	0	0	0	0	0	0	2	1	1	1	1	1	1	1	0	1	1	2
2	1	1	2	2	0	0	67	2	60	24.2215	0	1	0	1		1	1	1	0	108	0	0	0			5	0	0	1	1	1	0	1	0	1	0	0	1	2	2	1	2	1	1	1	0	2	1	2
2	1	1	2	1	1	0	55	2	60	21.9363	0	1	0	1		2	1	1	0	69	0	0	0			5	0	1	1	1	1	0	1	0	1	0	0	2	2	2	2	2	1	1	1	0	2	1	4
2	1	1	2	2	0	0	59	2	40	23.3067	0	2	0	1		2	1	1	0	57	0	0	0			5	0	0	1	1	1	0	1	0	1	0	0	2	1	2	2	2	1	1	1	0	2	2	4
2	2	2	2	3	0	1	78	1	60	30.0408	0	1	0	1	1	1	1	1	0	54	0	0	0			5	0	0	1	1	1	0	1	0	1	0	0	1	1	2	2	2	1	1	1	1	2	2	3
2	3	1	2	1	1	0	53	2	60	34.9975	0	2	0	1		2	1	2	0	62	0	0	0			5	0	1	1	1	1	0	1	0	1	0	0	2	2	2	2	2	1	1	1	0	1	2
2	4	2	1	2	0	0	58	2	30	24.8591	0	1	0	1		1	1	1		62	0	1	0			5	2	0	1	1	1	0	1	0	0	0	0	2	1	2	1	2	1	1	1	0	1	1	2
2	5	1	1	2	0	0	66	2	49	27.8159	0	2	0	1		1	1	1		51	0	1	0			5	2	0	1	1	1	0	1	0	0	0	0	2	1	2	1	1	1	1	1	0	2	2
2	12	1	2	3	0	1	83	2	105	27.6888	0	1	0	1		1	1	1		78	0	0	0			5	2	0	1	1	1	1	1	0	0	0	0	1	1	2	2	2	1	1	1	0	2	2	1
2	15	1	1	1	1	0	43	2	25	22.5896	0	2	0	1	1	2	1	1	0	93	0	0	0			5	0		1	1	1	1	1	0	1	0	0	2	1	2	2	2	1	1	1	1	2	2	4
2	28	1	2	3	0	1	72	2	50	20.202	1	2	0	1		1	1	1	0	68	0	0				5	0	0	1	1	1	0	1	0	1	0	0	1	2	2	1	2	1	1	1	0	2	2	1
2	40	1	2	2	0	0	62	2	184.9	29.0253	0	2	0	1		1	1	1	0	52	0	0	0			5	0	0	1	1	1	0	1	0	1	0	0	2	2	2	2	2	1	1	1	0	2	2	2
2	40	1	2	2	0	0	58	2	40	27.6095	0	1	0	1		1	1	2		64	0	0	0			5	2	0	1	1	1	0	1	0	1	0	0	2	2	2	2	2	2	1	1	0	2	1	2
2	40	1	1	2	0	0	60	2	39	21.6441	0	1	0	1		1	1	1	0	54	0	0	0			5	0	1	1	1	1	0	1	0	1	0	0	2	2	2	2	2	1	1	1	0	2	1
2	40	1	2	2	0	0	65	2	50	19.8413	1	1	0	1		1	1	2	0	101	0	0	0			5	0	0	1	1	1	0	1	0	1	0	0	2	2	2	2	2	1	1	1	0	2	1	4
2	40	1	2	1	1	0	54	2	26.25	23.1206	0	2	0	1		1	1	2		86	0	0	0			5	2		1	1	1	1	1	0	0	0	0	2	2	2	1	1	1	1	1	0	2	2	1
2	40	1	2	2	0	0	62	2	99	29.0253	0	2	0	1		1	1	1		52	0	0	0			5	2	0	1	1	1	0	1	0	1	0	0	2	2	2	2	2	1	1	1	0	2	2	2
2	44	1	2	2	0	0	68	1	70	24.4473	0	7	1	1		1	1	1		74	0	0	0			1	2	0	1	1	1	0	1	0	1	0	0	1	1	2	2	2	1	1	1	0	2	2	4
2	44	1	1	1	1	0	51	2	35	30.3302	0	5	1	1		1	3	2	0	77	0	0	0			1	0	0	1	1	1	1	1	0	1	0	0	1	2	2	2	1	1	1	1	0	2	2	1
2	44	1	2	2	0	0	59	2	40	29.3878	0	1	0	1		1	1	2	0	70	0	0	0			1	0		1	1	1	0	1	0	1	0	0	2	1	2	1	1	1	1	1	0	2	1	2
2	49	1	2	1	1	0	55	2	20	33.9125	0	1	0	1		2	1	2	0	90	0	1	0			5	0	1	1	1	1	0	1	0	1	0	0	2	1	2	2	2	1	1	1	0	2	1	2
2	52	1	1	2	0	0	56	2	32	29.6427	0	3	1	1		1	1	1	0	78	0	0	0			5	0	0	1	1	1	0	1	0	0	0	0	1	2	2	1	1	1	1	1	0	1	2	4
2	57	1	2	3	0	1	75	2	82.5	28.6048	0	4	1	1	0	1	1	1	0	69	0	0	0			5	0	0	2	1	1	1	1	0	0	0	0	2	1	2	1	1	2	1	1	1	1	2	4
2	5	1	2	1	1	0	43	2	18	29.6399	0	1	0	1		1	1	1	0	82	0	1	0			5	0	0	1	1	1	0	1	0	0	0	0	2	1	2	1	1	1	1	1	0	2	1	2
2	1	1	1	1	1	0	50	1	18.75	17.6898	1	2	0	1		2	1	1	0	51	0	0				5	0	0	1	2	1	0	1	0	0	0	0	2	2	2	1	2	1	1	1	0	2	2	1
2	1	1	2	3	0	1	80	2	40	37.5	0	3	1	1		1	1	1		47	1	0	0			5	2	0	1	1	1	0	1	0	0	0	0	2	2	1	2	2	1	1	1	0	1	2	2
2	4	2	1	3	0	1	76	2	55	31.2488	0	1	0	1		2	1	1		68	0	4	0			5	2	0	1	1	1	0	1	0	0	0	0	2	1	1	2	2	1	1	1	0	1	2	4
2	5	1	2	3	0	1	70	2	49.5	28.9062	0	1	0	1		1	1	1	0	48	1	1	0			5	0	0	1	1	1	0	1	0	1	0	0	2	2	1	2	2	1	1	1	0	2	1	2
2	5	1	2	3	0	1	78	2	86	30.0947	0	2	0	1		1	1	1	0	39	1	0	0			5	0	1	1	1	1	0	1	0	0	0	0	1	2	1	1	1	1	1	1	0	2	2	2
2	5	1	2	3	0	1	81	1	34.5	27.3909	0	3	1	1		1	1	1		111	0	1	1			5	2	0	1	1	1	0	1	0	0	0	0	2	2	1	1	1	1	1	1	0	2	2	1
2	5	1	2	3	0	1	70	1	96	29.4023	0	4	1	1		2	1	1		51	0	3	0			5	2	0	1	1	1	0	1	0	0	0	0	1	2	1	1	1	1	1	1	0	2	2	2
2	5	1	1	3	0	1	74	2	112	21.9076	0	7	1	1		2	1	1		78	0	2	0			2	2	0	1	1	1	0	1	0	1	0	0	2	1	1	2	2	2	1	1	0	2	2
2	5	1	1	2	0	0	68	2	47	24.9989	0	2	0	1		2	3	2	0	71	0	4	0			5	0	1	1	1	1	0	1	0	0	0	0	1	2	1	2	2	1	1	1	0	1	2	4
2	5	1	2	2	0	0	69	2	30	23.2434	0	10	1	1		1	1	1	0	39	1	1	0			5	0	1	1	1	2	1	1	0	0	0	0	2	2	1	1	1	1	2	1	0	2	2	2
2	5	1	1	3	0	1	83	2	68	32.8933	0	4	1	1		1	1	1		74	0	1	1			5	2	1	1	1	1	0	1	0	0	0	0	2	2	1	1	1	1	1	1	0	1	2	4
2	10	2	2	3	0	1	78	1	45	23.9869	0	2	0	1		1	1	1		45	1	1				5	2	0	1	1	1	0	0	0	0	0	0	1	2	1	2	2	1	1	1	0	1	2	1
2	10	2	1	3	0	1	70	1	60	23.1247	0	1	0	1		1	1	1		41	1	1				5	2	0	1	1	1	0	0	0	0	0	0	1	1	1	1	2	1	1	1	0	1	1
2	10	2	2	2	0	0	69	2	40	26.8977	0	1	0	1		2	1	2	0	59	0	1	2			5	0	0	1	1	1	0	1	0	0	0	0	2	1	1	2	1	1	1	1	0	1	1	2
2	10	2	1	2	0	0	68	1	33.75	27.9155	0	1	0	1		1	1	1		65	0	2	0			2	2	0	1	1	1	0	0	0	0	0	0	1	1	1	1	2	1	1	1	0	1	1	2
2	11	1	2	3	0	1	71	1	42	26.3656	0	1	0	1		1	1	1		48	1	0	0			5	2	0	1	1	1	0	1	0	0	0	0	2	2	1	2	2	1	1	1	0	1	2	2
2	12	1	1	3	0	1	80	2	120	20.6131	1	1	0	1		2	1	1		70	0	1	1			5	2		1	1	1	0	1	0	0	0	0	2	2	1	1	1	1	1	1	0	1	1
2	15	1	2	2	0	0	67	1	40	29.668	0	9	1	1	0	1	1	1		44	1	1	0			3	2	1	1	1	1	0	1	0	0	0	0	1	2	1	1	1	1	1	1	1	2	2	1
2	15	1	2	2	0	0	58	1	20	27.31	0	2	0	1		1	1	1	1	40	1	0	0			5	1	1	1	1	1	0	1	0	0	0	0	1	1	1	1	1	1	1	1	0	2	2	2
2	15	1	2	2	0	0	63	1	37.5	29.0659	0	2	0	1		2	1	1		64	0	2				5	2	0	1	2	1	0	0	0	0	0	0	1	1	1	1	1	1	1	1	0	2	2	2
2	15	1	2	3	0	1	81	1	35	28.0557	0	2	0	1	0	2	1	1		53	0	3	0			5	2	1	1	1	1	0	1	0	0	0	0	1	1	1	1	1	1	1	1	1	1	2	1
2	15	1	2	2	0	0	66	1	18.75	28.3951	0	1	0	1		2	1	1		51	0	4				5	2	1	1	1	1	0	0	0	0	0	0	1	1	1	1	1	1	1	1	0	2	2	2
2	16	2	2	3	0	1	82	2	60	28.8754	0	3	1	1	1	2	1	1	0	57	0	2	0	4	3	5	0	0	1	1	1	1	1	0	0	0	0	1	2	1	1	1	2	1	2	1	2	2	2
2	22	1	2	2	0	0	64	2	49	29.7211	0	1	0	1		1	1	1		49	1	0	0			3	2	0	1	1	1	0	1	0	1	0	0	1	1	1	2	2	1	1	1	0	2	1	4
2	22	1	2	3	0	1	80	2	64	26.7299	0	1	0	1		1	1	1	0	66	0	1	1			2	0	0	1	1	1	0	1	0	0	0	0	1	1	1	1	1	1	1	1	0	1	2	2
2	22	1	2	3	0	1	73	2	30	26.493	0	2	0	1		2	3	1		65	0	2	0			2	2	1	1	1	1	0	1	0	0	0	0	1	1	1	2	2	1	1	1	0	1	2	2
2	23	1	2	2	0	0	67	1	60	39.3283	0	2	0	1	1	1	1	1	1	49	1	0	0		5	4	1	1	1	1	1	0	1	0	0	0	0	1	2	1	1	1	1	1	1	1	2	2	1
2	23	1	1	1	1	0	47	2	35	22.719	0	1	0	1		2	1	1		108	0	3				1	2		1	1	1	0	0	0	0	0	0	1	1	1	1	1	1	1	1	0	2	1
2	28	1	2	3	0	1	74	2	120	24.2187	0	4	1	1	0	1	1	1	0	52	0	1	1		3	5	1	1	1	1	1	0	1	0	0	0	0	1	2	1	1	1	1	1	1	1	2	2	1
2	28	1	2	2	0	0	67	2	80	23.8751	0	1	0	1		1	1	1	0	72	0	1	1		1	5	0	0	1	1	1	0	1	0	0	0	0	1	2	1	1	1	1	1	1	0	2	1	1
2	29	1	2	3	0	1	80	1	30	32.6905	0	3	1	1		1	1	2		48	1	0	0			5	2	0	1	1	1	0	1	0	0	0	0	2	2	1	1	1	1	1	1	0	1	2	1
2	29	1	2	2	0	0	57	2	30	27.7447	0	4	1	1		2	1	2	0	45	1	0	0			5	0	1	1	1	1	0	1	0	0	0	0	1	1	1	1	1	1	1	1	0	2	2
2	30	1	2	3	0	1	81	1	30	30.0621	0	3	1	1		1	1	1		55	0	1	1			5	2	1	1	1	1	0	1	0	0	0	0	1	2	1	2	2	1	1	1	0	1	2	1
2	30	1	2	3	0	1	86	2	60	29.7442	0	2	0	1		1	1	1		74	0	1	1			5	2	0	1	1	1	1	1	0	0	0	0	2	2	1	2	2	1	1	1	0	1	2	1
2	30	1	2	3	0	1	70	2	90	26.3465	0	5	1	1		1	1	1	0	68	0	1	1			5	0	0	1	1	1	0	1	0	1	0	0	2	2	1	2	2	1	1	1	0	2	2	1
2	30	1	2	3	0	1	74	2	30	32.1799	0	1	0	1		1	1	1	0	74	0	4	0			3	0	1	1	1	1	0	1	0	0	0	0	2	2	1	1	1	1	1	1	0	1	1	4
2	31	1	1	1	1	0	55	2	30	28.0843	0	7	1	1		1	1	1		39	1	1				5	2	0	1	1	1	0	1	0	0	0	0	1	1	1	1	1	1	1	1	0	2	2	2
2	33	1	2	2	0	0	65	2	100	25.0762	0	3	1	1		2	1	2	0	58	0	4	0		1	5	1	0	1	1	1	0	1	0	0	0	0	2	1	1	1	1	1	1	1	0	2	2	2
2	39	2	2	3	0	1	81	2	27.5	23.533	0	8	1	1		1	1	1	0	39	1	0	0			5	0	1	1	1	1	1	1	0	0	0	0	1	1	1	1	1	2	1	1	0	1	2	4
2	40	1	2	2	0	0	68	2	45	24.5089	0	2	0	1		2	1	1		47	1	1				5	2	0	1	1	1	0	1	0	0	0	0	2	1	1	1	1	1	1	1	0	1	2	2
2	40	1	2	2	0	0	67	2	140.45	35.0128	0	3	1	1		1	1	2	0	45	1	1	0			5	0	1	1	1	1	0	1	0	1	0	0	2	2	1	2	2	2	1	1	0	1	2	3
2	40	1	2	2	0	0	63	2	80	40.0123	0	2	0	1		2	1	2		41	1	0	0			5	2	1	1	1	1	0	1	0	0	0	0	2	2	1	2	2	1	1	1	0	2	2	4
2	40	1	2	2	0	0	65	2	115.2	30.1205	0	3	1	1		1	1	1		40	1	0	0			5	2	1	1	1	2	0	1	0	0	0	0	2	2	1	2	2	2	1	1	0	1	2	2
2	40	1	2	3	0	1	76	2	40	24.2215	0	1	0	1		2	1	1		38	1	0				5	2	1	2	1	1	0	1	0	0	0	0	2	2	1	1	1	1	1	1	0	1	2
2	40	1	2	3	0	1	84	2	20	30.8596	0	2	0	1		1	1	2		37	1	0				5	2	1	1	1	1	0	1	0	0	0	0	2	2	1	1	1	1	1	1	0	1	2	2
2	40	1	1	1	1	0	55	2	40	27.6888	0	7	1	1		1	1	2		69	0	1	1			5	2	1	1	1	1	0	1	0	0	0	0	1	2	1	2	2	1	1	1	0	2	2	1
2	42	1	2	3	0	1	76	2	54	27.3437	0	3	1	1		1	1	1		47	1	0	0			5	2	1	1	1	1	1	1	0	0	0	0	1	2	1	1	2	1	1	1	0	2	2
2	42	1	2	3	0	1	74	2	105	21.2585	0	2	0	1		1	1	1	0	56	0	1	1			5	0	0	1	1	1	1	1	0	0	0	0	2	2	1	1	1	1	1	1	0	1	2	2
2	42	1	2	3	0	1	76	2	90	51.6895	0	9	1	1		1	1	1		36	1	1				5	2	0	1	1	1	0	1	0	0	0	0	2	1	1	1	1	1	1	1	0	2	2	2
2	42	1	2	3	0	1	71	2	55	24.3141	0	4	1	1		1	3	1		74	0	1	1			5	2	1	1	1	1	1	1	0	0	0	0	1	1	1	1	1	1	1	1	0	1	2	2
2	49	1	2	3	0	1	74	2	74	29.0698	0	4	1	1		2	1	1	0	42	1	0	0			5	0	0	1	1	1	0	1	0	0	0	0	2	1	1	1	1	1	1	1	0	1	2	2
2	49	1	2	3	0	1	72	2	40	34.6746	0	3	1	1		2	1	1	0	59	0	1	1			5	0	0	2	1	2	0	1	0	0	0	0	2	2	1	1	1	1	1	1	0	2	2	2
2	49	1	2	2	0	0	65	2	35	33.8021	0	3	1	1		2	1	2	0	54	0	2	0			5	1	0	1	1	1	0	1	0	1	0	0	2	2	1	2	2	1	1	1	0	2	2	2
2	49	1	2	2	0	0	65	2	30	26.9896	0	3	1	1		2	1	1	0	53	0	2				5	1	1	1	1	1	0	1	0	0	0	0	2	1	1	1	1	1	1	1	0	1	2	2
2	57	1	2	3	0	1	72	2	40	33.5937	0	2	0	1	1	1	1	1	0	36	1	0	0		3	5	0	1	1	1	2	0	1	0	0	0	0	2	2	1	1	1	2	1	1	1	2	2	4
2	59	2	2	3	0	1	72	2	45	27.0641	0	2	0	1		1	1	1	0	69	0	1	1			5	0	1	1	1	1	1	1	0	0	0	0	2	1	1	1	1	1	1	1	0	2	2	1
2	1	1	2	2	0	0	63	2	40	23.3067	0	1	0	1		1	1	1	0	98	0	1	1		2	5	0	0	1	1	1	0	1	0	1	0	0	2	2	2	2	2	1	1	1	0	2	1	1
2	1	1	2	2	0	0	69	2	40	27.9904	0	3	1	1		2	1	1	0	63	0	1	1			5	0	1	1	1	1	1	1	0	1	0	0	2	2	2	1	2	1	1	1	0	2	2	1
2	3	1	2	3	0	1	71	1	22.5	20.0692	1	9	1	1		2	1	1		97	0	3				5	2	0	1	1	1	0	0	0	1	0	0	2	2	2	2	2	1	2	1	0	2	2	2
2	5	1	2	3	0	1	75	2	55	23.9188	0	7	1	1		2	1	1		46	1	0	0			5	2	0	1	1	1	1	1	0	0	0	0	1	2	2	2	2	1	1	1	0	1	2	3
2	12	1	2	2	0	0	69	2	145	25.3515	0	1	0	1	0	1	1	1	0	95	0	2				5	0	1	1	1	1	0	0	0	1	0	0	2	1	2	1	1	2	1	1	1	2	1
2	18	2	2	3	0	1	73	1	40	26.7229	0	1	0	1		1	1	1	0	50	0	1	1			5	0	1	1	1	1	0	1	0	1	0	0	2	1	2	2	2	2	1	1	0	2	1	2
2	40	1	2	3	0	1	70	2	75	22.3081	0	1	0	1		1	1	1		66	0	1	1			5	2	0	1	1	1	0	1	0	1	0	0	2	2	2	2	2	1	1	1	0	2	1	2
2	48	2	2	3	0	1	74	2	73.5	26.2976	0	2	0	1	0	1	1	1	0	46	1	0	0			5	0	0	1	2	1	1	1	0	1	0	0	2	2	2	2	2	1	1	1	1	2	2	1
2	5	1	2	2	0	0	59	2	41	30.4867	0	2	0	1		1	1	1	0	78	0	2				5	0	0	1	1	1	0	1	0	1	0	0	1	2	2	2	2	1	1	1	0	2	2
2	10	2	1	3	0	1	71	1	67.5	22.3757	0	1	0	1		1	1	1		45	1	2	0			5	2	0	1	1	1	0	0	0	0	0	0	1	1	1	2	2	1	1	1	0	1	1	2
2	15	1	2	3	0	1	81	1	60	28.8754	0	5	1	1	1	2	1	1	0	49	1	4	0			5	1	1	1	1	1	0	1	0	0	0	0	1	1	1	1	1	1	1	1	1	2	2	2
2	52	1	1	2	0	0	69	2	74	31.5776	0	2	0	1		2	1	1	0	44	1	3	0	3		5	0	1	1	2	2	0	1	0	1	0	0	2	2	1	2	2	2	1	2	0	2	2	1
2	31	1	2	3	0	1	83	1	25	39.0625	0	2	0	1		1	1	1		58	0	1				5	2	0	1	1	1	0	0	0	0	0	0	2	2	1	1	1	1	1	1	0	2	2	2
2	38	2	2	2	0	0	62	1	30	29.7521	0	2	0	1		1	1	2	0	92	0	0	0			5	0		1	1	1	0	1	0	0	0	0	1	1	1	1	1	1	1	1	0	1	2	4
2	40	1	2	2	0	0	67	2	200	26.2188	0	2	0	1	1	1	1	2	1	58	0	1	0			5	1	0	1	1	1	0	1	0	1	0	0	2	2	2	2	2	2	1	1	1	1	2	2
2	4	2	2	3	0	1	82	2	50	33.5146	0	2	0	1		1	1	1		43	1	0	0			5	2	0	1	1	1	1	1	0	0	0	0	2	2	1	1	2	1	1	1	0	1	2	4
2	18	2	1	2	0	0	56	2	30	43.4191	0	2	0	1		1	1	1		46	1	0				5	2	0	1	1	1	0	1	0	0	0	0	2	1	1	1	1	1	1	1	0	2	2	3
2	39	2	2	2	0	0	64	1	64	34.6021	0	1	0	1		1	1	1		45	1	1	0			5	2		1	1	1	0	0	0	0	0	0	1	2	1	2	2	2	1	1	0	2	1	4
2	38	2	2	1	1	0	53	2	70	31.4077	0	7	1	1		1	1	2	0	56	0	2				5	1		1	2	1	0	1	0	0	0	0	2	1	2	1	1	1	1	1	0	1	2	2
2	51	2	2	3	0	1	82	1	30	26.7698	0	2	0	1		2	1	1	0	49	1	2	0			5	0	1	1	1	1	0	1	0	0	0	0	2	1	1	2	1	1	1	1	0	2	2	2
2	14	1	2	3	0	1	71	2	20	26.1738	0	3	1	1	1	1	1	1		62	0					5	2	1	1	1	1	0	1	0	0	1	1	1	1	1	2	1	1	1	1	1	2	2	4
2	15	1	2	2	0	0	63	2	60	31.1419	0	2	0	1		1	1	1		53	0					5	2	1	1	1	1	0	1	0	0	1	1	2	2	1	2	2	1	1	1	0	1	2	2
2	22	1	1	3	0	1	70	2	30	26.5338	0	2	0	1		1	1	1	0	60	0		0			2	0	0	1	1	1	0	1	0	0	1	1	1	1	1	1	1	1	1	1	0	1	2	4
2	22	1	2	2	0	0	66	2	25	24.4898	0	1	0	1		2	1	1	1	51	0		0			3	1	1	1	1	1	0	1	0	0	1	1	1	2	1	1	1	1	1	1	0	1	2	4
2	22	1	2	3	0	1	73	2	30	27.6817	0	1	0	1		2	3	1	0	65	0					2	1	0	1	1	1	0	1	0	0	1	1	1	1	1	1	1	1	1	1	0	1	2	4
2	54	2	2	3	0	1	74	1	30	26.7036	0	2	0	1		1	1	1		55	0					5	2	0	1	1	1	0	0	0	0	1	1	2	1	1	1	1	1	1	1	0	1	2	2
2	54	2	1	2	0	0	58	2	30	25.4375	0	1	0	1		1	1	1	0	57	0				2	5	0	0	1	1	1	0	1	0	0	1	1	1	1	2	1	1	1	1	1	0	2	2	4
2	54	2	2	3	0	1	73	2	12	24.4473	0	2	0	1	0	2	1	1	0	70	0				1	5	0	0	1	1	1	0	1	0	0	1	1	2	1	2	1	1	1	1	1	1	1	2	2
1	24	2	2	3	0	1	70	1	47	30.478	0	3	1	1		1	1	1		55	0					5	2	1	1	1	1	0	0	0	0	0	1	1	2	1	2	2	1	1	1	0	2	2	4
1	59	2	1	2	0	0	56	2	90	30.116	0	1	0	1	1	2	1	1	0	55	0			3		4	0		1	1	1	0	0	0	1	0	1	2	2	1	2	2	2	1	2	1	1	1	2
1	59	2	2	3	0	1	77	1	45	27.8876	0	3	1	1	0	1	1	1	0	76	0			0	3	5	0		1	1	1	0	0	0	0	0	1	1	2	1	1	1	2	1	2	1	2	2
1	55	2	2	2	0	0	65	1	70	25.763	0	8	1	1		1	1	2		99	0					5	2	0	1	1	1	0	0	0	0	0	1	2	1	2	1	1	1	1	1	0	1	2	4
2	28	1	2	3	0	1	75	2	54	29.34	0	1	0	1	0	2	1	1	0	71	0				1	5	1	1	1	1	1	0	1	0	1	0	1	2	2	1	2	2	1	1	1	1	2	2	4
2	46	2	2	2	0	0	65	2	20	38.4083	0	4	1	1	0	1	1	2	0	56	0			0	0	5	0	0	2	1	1	0	1	0	0	0	1	2	2	1	1	1	1	1	2	1	1	2	4
2	46	2	1	1	1	0	53	2	28	23.3355	0	2	0	1	0	1	1	1		76	0		0	2		5	2	0	1	1	1	0	1	0	0	0	1	2	1	1	1	1	1	1	2	1	1	2	4
2	54	2	2	2	0	0	64	2	35	24.093	0	5	1	1		1	1	1		65	0		0			5	2	0	1	1	1	0	1	0	0	0	1	1	1	1	1	1	1	1	1	0	2	2	3
2	56	1	2	2	0	0	62	2	90	21.7079	0	3	1	1		1	1	1	0	90	0		0			5	0	0	2	1	2	0	1	0	1	0	1	2	2	1	2	2	2	1	1	0	2	2	2
2	57	1	2	2	0	0	69	1	80	28.4005	0	1	0	1		1	1	1	0	69	0					5	0	0	1	1	1	0	0	0	0	0	1	2	1	1	2	2	2	1	1	0	1	1	4
2	54	2	2	1	1	0	52	2	22.5	28.4082	0	1	0	1	0	1	1	1		74	0					3	2	0	1	1	1	0	0	0	1	0	1	1	2	2	1	2	1	1	1	1	2	1	2
1	2	2	2	2	0	0	65	1	70.5	38.1639	0	2	0	1	1	2	1	1	0	43	1		0	3		5	1	1	2	1	2	0	0	0	1	0	0	1	2	1	2	2	2	1	2	1	2	2	2
1	19	2	2	2	0	0	65	1	30	29.7609	0	8	1	1	0	1	1	1	0	40	1			1		5	0	0	1	1	1	0	0	0	1	0	0	2	1	1	2	2	2	1	2	1	2	2	4
1	24	2	2	1	1	0	52	2	60	27.7447	0	4	1	1		1	1	2	0	50	0					5	0	0	1	1	1	0	0	0	0	0	0	2	2	1	1	1	1	1	1	0	2	2	1
1	24	2	2	3	0	1	76	2	43	23.8895	0	3	1	1		1	1	2		85	0					1	2	0	1	1	1	0	0	0	0	0	0	1	1	1	1	1	1	1	1	0	2	2	4
1	24	2	2	3	0	1	72	2	24	30.5241	0	7	1	1		2	1	2		70	0					1	2	0	1	1	1	0	0	0	0	0	0	2	2	1	1	1	1	1	1	0	2	2	4
1	24	2	2	2	0	0	68	1	47	27.7323	0	3	1	1		1	1	1	0	65	0					1	1	0	1	1	1	0	0	0	1	0	0	1	1	1	2	2	1	1	1	0	1	2	1
1	55	2	2	3	0	1	81	2	67	26.4463	0	3	1	1		2	1	1	0	64	0					1	0	0	1	1	1	0	1	0	0	0	0	2	2	1	1	1	1	1	1	0	1	2	2
1	55	2	2	2	0	0	64	2	40	29.685	0	2	0	1		2	1	2		57	0					5	2	0	1	1	1	0	0	0	0	0	0	2	2	1	1	1	1	1	1	0	2	2	4
1	59	2	2	2	0	0	62	1	40	28.3737	0	1	0	1	0	2	1	1	0	39	1				3	5	0		1	1	1	0	0	0	0	0	0	2	2	1	1	1	1	1	1	1	1	1
1	59	2	1	2	0	0	56	1	25	32.9879	0	2	0	1	1	1	1	2	0	59	0				1	5	0	0	1	1	1	0	0	0	0	0	0	2	2	1	1	1	1	1	1	1	2	2	1
1	59	2	2	3	0	1	72	1	131.25	29.3575	0	3	1	1	0	2	1	1	0	66	0			2		5	0		1	1	1	0	0	0	1	0	0	1	2	1	1	2	2	1	2	1	2	2
1	59	2	2	1	1	0	48	2	30	55.4895	0	1	0	1	0	1	1	1	0	65	0			0		5	0	0	1	1	1	0	0	0	0	0	0	2	1	1	1	2	2	1	2	1	1	2
1	24	2	2	1	1	0	54	2	40	33.3465	0	5	1	1		1	1	2		61	0					5	2	0	1	1	1	0	1	0	1	0	0	1	2	2	2	2	1	1	1	0	2	2	4
1	24	2	1	2	0	0	67	2	75	21.5019	0	1	0	1		1	1	1	0	46	1					3	0	1	2	2	2	0	0	0	1	0	0	1	2	2	1	1	1	1	1	0	2	1	1
1	24	2	1	2	0	0	62	2	88	21.3599	0	8	1	1		1	1	2	0	47	1					3	0	0	1	1	2	0	0	0	1	0	0	1	2	2	2	2	1	1	1	0	2	2	4
1	39	2	1	1	1	0	54	2	52.5	17.1468	1	1	0	1		1	1	1	0	67	0		0			2	0	0	1	1	1	0	1	1	1	0	0	1	1	2	2	2	2	1	1	0	2	2	4
1	43	2	2	2	0	0	68	1	50	28.0404	0	1	0	1		1	1	1		43	1					3	2	1	1	1	1	0	0	0	1	0	0	2	2	2	2	2	2	1	1	0	1	1
2	2	2	2	2	0	0	69	1	30	30.3302	0	5	1	1		1	1	1	0	54	0					5	0	1	1	1	1	0	0	0	1	0	0	1	2	1	2	2	1	1	1	0	2	2	3
2	14	1	2	3	0	1	79	2	20	31.1207	0	1	0	1	1	1	1	1	0	44	1					5	1	1	1	1	1	0	0	0	0	0	0	1	2	1	1	1	1	1	1	1	2	1
2	19	2	1	3	0	1	77	2	45	30.8596	0	3	1	1		1	1	1	0	69	0					5	0	1	1	1	1	0	1	0	0	0	0	1	1	1	1	1	1	1	1	0	1	2
2	27	2	2	2	0	0	59	2	30	26.1224	0	1	0	1		2	1	1	0	85	0					5	0	0	1	1	1	0	0	0	0	0	0	2	2	1	2	1	2	1	1	0	1	1	2
2	33	1	2	2	0	0	66	2	173.25	23.9361	0	8	1	1		1	1	1		38	1					1	2	0	1	1	1	0	0	0	0	0	0	1	2	1	1	1	1	1	1	0	1	2	3
2	34	2	2	3	0	1	70	2	25	24.2187	0	2	0	1	0	1	1	2	0	53	0					5	0	0	1	1	1	0	1	0	0	0	0	2	1	1	1	1	1	1	1	1	2	2	3
2	35	2	2	3	0	1	82	2	62.5	22.7732	0	2	0	1		1	1	1		43	1		0			5	2	1	1	1	1	0	1	0	1	0	0	2	2	1	2	2	2	1	1	0	2	2	2
2	37	1	2	2	0	0	69	1	15	29.0437	0	4	1	1		1	1	2		85	0		0			5	2	0	1	1	1	0	0	0	0	0	0	2	1	1	1	1	1	1	1	0	1	2	4
2	40	1	2	2	0	0	64	2	90	40.404	0	4	1	1		1	1	1		40	1					5	2	1	1	1	1	0	1	0	0	0	0	2	1	1	1	1	1	1	1	0	2	2
2	42	1	1	1	1	0	54	2	17.5	24.4444	0	1	0	1		1	1	1		52	0					5	2	0	1	1	1	0	0	0	0	0	0	2	1	1	1	2	1	1	1	0	1	1	2
2	42	1	2	3	0	1	76	2	25	29.3848	0	3	1	1		1	1	1		75	0					5	2	0	1	1	1	0	1	0	0	0	0	2	1	1	1	2	1	1	1	0	1	2	2
2	48	2	2	2	0	0	65	1	66	31.9193	0	4	1	1		2	1	1	0	77	0					5	0	0	1	1	1	0	0	0	1	0	0	2	1	1	2	2	1	1	1	0	2	2	2
2	54	2	2	2	0	0	62	2	90	33.2031	0	3	1	1		1	1	1		60	0					5	2	0	1	1	1	0	0	0	0	0	0	1	1	1	2	2	2	1	1	0	2	2
2	1	1	1	3	0	1	74	2	25	29.6875	0	1	0	1		1	1	1	0	75	0					5	0	1	1	1	1	0	0	0	1	0	0	2	2	2	2	2	1	1	1	0	2	1	2
2	19	2	2	2	0	0	58	2	35	23.1473	0	3	1	1		1	1	1		57	0					5	2	0	1	1	1	0	1	0	1	0	0	2	1	2	2	2	1	1	1	0	2	2
2	28	1	2	2	0	0	69	2	50	32.8731	0	4	1	1	0	2	1	2	0	65	0					5	0	0	1	1	1	0	1	0	1	0	0	2	2	2	2	2	1	1	1	1	1	2	4
2	38	2	1	1	1	0	41	2	60	39.8437	0	2	0	1		1	1	1		43	1					5	2	1	2	1	2	0	1	0	0	0	0	2	2	2	1	1	1	1	1	0	1	2	1
2	44	1	2	3	0	1	70	2	50	23.939	0	1	0	1		1	1	1	0	51	0					5	0	1	1	1	1	0	0	0	1	0	0	2	1	2	2	2	1	2	1	0	2	1	2
1	7	2	2	2	0	0	69	2	50	24.3375	0	1	0	1		2	1	1	0	79	0					5	0		1	1	1	0	0	0	0	0	0	2	1	1	1	1	1	1	1	0	2	1	2
1	24	2	2	3	0	1	74	1	30	27.4286	0	1	0	1		2	1	2		44	1					5	2	1	1	1	1	0	0	0	0	0	0	2	2	1	2	2	1	1	1	0	2	2	4
1	24	2	2	3	0	1	72	2	125	28.9647	0	10	1	1		1	1	1		43	1					4	2	1	1	1	2	0	1	0	1	0	0	1	2	1	2	2	1	1	1	0	2	2	4
1	24	2	2	3	0	1	74	1	36	25.2826	0	2	0	1	0	2	1	2	0	63	0					3	1	1	1	1	1	0	0	0	1	0	0	2	2	1	2	2	2	2	1	1	2	2
1	24	2	2	2	0	0	66	1	64.5	32.912	0	2	0	1	0	1	1	1	0	70	0					2	0	1	1	1	2	0	0	0	0	0	0	1	2	1	1	1	1	1	1	1	2	2	4
1	39	2	2	3	0	1	84	2	60	27.6361	0	3	1	1		2	1	1		45	1					5	2	0	1	1	1	0	1	0	0	0	0	1	1	1	1	1	1	1	1	0	1	2
1	55	2	2	3	0	1	78	2	40	27.968	0	1	0	1		1	1	1		61	0					1	2	0	1	1	1	0	0	0	0	0	0	1	1	1	1	1	1	1	1	0	1	1	2
1	55	2	2	3	0	1	74	2	42	31.8878	0	5	1	1		2	1	1		55	0					5	2	1	1	1	1	0	0	0	0	0	0	1	2	1	1	1	1	1	1	0	2	2
1	55	2	2	1	1	0	46	2	36	38.9748	0	1	0	1		2	1	1		80	0					3	2	0	1	1	1	0	0	0	0	0	0	1	1	1	1	1	1	1	1	0	1	1
1	24	2	2	2	0	0	69	1	39	20.8325	1	3	1	1		2	1	1	0	64	0					1	0	1	1	1	1	0	0	0	1	0	0	1	2	2	2	2	1	1	1	0	1	2	4
1	24	2	2	2	0	0	56	2	64	29.4023	0	1	0	1		1	1	2		43	1					3	2	1	1	2	1	0	1	0	1	0	0	1	2	2	2	2	1	1	1	0	2	2	4
1	24	2	1	2	0	0	60	2	18.5	22.4766	0	2	0	1		1	1	2	0	58	0					4	0	1	1	1	2	0	0	0	1	0	0	2	2	2	2	2	1	1	1	0	2	2	4
1	24	2	1	2	0	0	60	2	40	22.4323	0	1	0	1		2	1	1	0	47	1					5	0	1	1	1	1	0	1	0	1	0	0	1	1	2	2	2	2	1	1	0	2	2
1	24	2	1	1	1	0	46	2	10.5	18.902	1	7	1	1		2	1	1	0	67	0					1	0	0	1	1	1	0	1	0	1	0	0	1	2	2	2	2	1	1	1	0	2	2	4
1	24	2	1	2	0	0	61	2	66	18.9745	1	1	0	1		1	1	2		85	0					5	2	0	1	1	1	0	0	0	0	0	0	2	2	2	1	2	1	1	1	0	1	2	1
1	24	2	2	2	0	0	61	1	45	25.1024	0	1	0	1	1	2	1	1	0	52	0					1	0	0	1	1	1	0	0	1	1	0	0	1	2	2	2	2	2	2	1	1	2	2
2	4	2	1	3	0	1	77	2	15	28.1337	0	3	1	1		1	1	1		60	0					5	2	1	1	1	2	0	0	0	0	0	0	2	2	1	2	2	1	1	1	0	2	2	2
2	4	2	1	3	0	1	70	2	40	27.5134	0	2	0	1		2	1	1		51	0					5	2	0	1	1	1	0	1	0	0	0	0	2	1	1	2	2	1	1	1	0	2	2	2
2	4	2	1	3	0	1	76	2	42	20.2395	1	2	0	1		2	1	1		89	0					1	2		1	1	1	0	0	0	1	0	0	2	1	1	2	2	1	1	1	0	2	2	2
2	5	1	1	3	0	1	70	2	40	18.2899	1	2	0	1		1	1	1	0	53	0					5	0	1	1	1	2	0	1	0	0	0	0	1	2	1	1	1	1	1	1	0	2	2	2
2	10	2	2	1	1	0	54	2	30	23.8087	0	1	0	1		2	3	1	0	68	0					2	0	0	1	1	1	0	0	0	0	0	0	1	1	1	1	1	1	1	1	0	1	1	2
2	14	1	2	2	0	0	64	1	135	37.9839	0	5	1	1		1	1	1		40	1					5	2	0	2	1	1	0	0	0	0	0	0	2	2	1	2	1	1	1	1	0	1	2
2	14	1	2	3	0	1	73	2	20	26.7539	0	3	1	1	0	1	1	1		58	0					1	2	0	1	1	1	0	1	0	0	0	0	2	1	1	1	1	1	1	1	1	2	2	2
2	14	1	2	3	0	1	73	1	22.5	27.0842	0	3	1	1	0	1	1	1		58	0					1	2	0	1	1	1	0	0	0	0	0	0	2	1	1	1	1	1	1	1	1	1	2	4
2	14	1	2	2	0	0	67	1	20	23.1405	0	1	0	1		1	1	2		75	0					5	2	1	1	1	1	0	0	0	0	0	0	1	1	1	1	1	1	1	1	0	2	1
2	17	2	1	2	0	0	60	1	15	24.0346	0	2	0	1		1	1	1		63	0		0			5	2	1	1	1	1	0	0	0	0	0	0	2	2	1	1	1	1	2	1	0	1	2	4
2	18	2	2	2	0	0	56	2	18	31.9193	0	1	0	1		2	1	1		80	0					5	2	0	1	1	1	0	0	0	0	0	0	2	1	1	2	2	2	1	1	0	1	1	2
2	19	2	2	2	0	0	57	1	30	26.0617	0	2	0	1		1	1	2	0	49	1					5	0	0	1	1	1	0	0	0	1	0	0	2	1	1	2	2	1	1	1	0	2	2
2	19	2	2	2	0	0	56	2	45	29.4023	0	1	0	1		1	1	1	0	61	0					5	0	1	1	1	1	0	0	0	0	0	0	2	1	1	1	1	1	1	1	0	1	1
2	19	2	2	2	0	0	69	1	30	34.1986	0	3	1	1		1	1	1	0	68	0					5	0	0	1	1	1	0	0	0	0	0	0	2	1	1	1	1	1	1	1	0	1	2	4
2	22	1	2	3	0	1	75	2	45	31.6456	0	2	0	1		2	1	1		67	0					2	2	0	1	1	1	0	0	0	0	0	0	1	1	1	2	1	1	1	1	0	2	2	4
2	33	1	2	3	0	1	81	1	50	29.6875	0	3	1	1		1	1	1		36	1					5	2	1	1	1	1	0	0	0	0	0	0	1	2	1	1	1	1	1	1	0	2	2	2
2	33	1	2	3	0	1	86	2	240	23.3091	0	1	0	1		1	1	1		53	0					5	2		1	1	1	0	0	0	0	0	0	2	2	1	1	1	1	1	1	0	2	1	1
2	33	1	2	1	1	0	54	2	60	44.1044	0	4	1	1		1	1	1	0	36	1					5	0	1	2	1	2	0	1	0	0	0	0	2	2	1	1	1	1	2	1	0	1	2	2
2	39	2	2	3	0	1	76	2	101.25	28.5075	0	5	1	1		1	1	1	0	51	0					5	0	0	1	1	1	0	1	0	1	0	0	1	2	1	2	2	1	2	1	0	2	2
2	39	2	2	3	0	1	79	2	81.25	23.0469	0	2	0	1		2	1	1	0	75	0					5	0	0	1	1	1	0	0	0	1	0	0	1	2	1	2	2	1	1	1	0	2	2	2
2	40	1	2	2	0	0	68	2	79.5	27.3437	0	2	0	1		1	1	2	0	46	1		0			5	0	0	1	1	1	0	1	0	0	0	0	2	1	1	2	2	1	1	1	0	1	2	2
2	40	1	2	2	0	0	69	2	160	26.3465	0	1	0	1		1	1	2	0	49	1					5	0	1	1	1	1	0	0	0	0	0	0	2	2	1	1	1	1	1	1	0	1	1	2
2	40	1	1	2	0	0	65	2	100	29.756	0	1	0	1		2	1	1		48	1					5	2	1	1	1	2	0	0	0	0	0	0	2	2	1	1	1	1	1	1	0	2	1
2	40	1	2	2	0	0	57	2	90	29.7143	0	3	1	1		1	1	1		106	0					5	2	0	1	1	1	0	0	0	0	0	0	2	2	1	2	2	1	1	1	0	2	2	2
2	40	1	2	3	0	1	70	2	45	24.5089	0	3	1	1		1	1	2		67	0					5	2	0	1	1	1	0	0	0	0	0	0	2	1	1	1	1	1	1	1	0	2	2
2	42	1	2	3	0	1	81	1	20	25.3515	0	1	0	1		1	1	1		55	0					5	2	0	1	1	2	0	0	0	0	0	0	2	2	1	1	2	1	1	1	0	2	1	2
2	42	1	2	1	1	0	53	2	30	25.3069	0	1	0	1		1	1	2		70	0					5	2	0	1	1	1	0	0	0	0	0	0	2	2	1	2	2	1	1	1	0	2	1	2
2	42	1	2	3	0	1	79	2	90	25.5937	0	1	0	1		1	1	1		63	0					5	2	1	1	1	1	0	0	0	0	0	0	1	2	1	1	2	1	1	1	0	2	1
2	53	1	2	2	0	0	63	2	90	27.3982	0	1	0	1		2	1	1	0	70	0			0		5	0	0	1	1	1	0	0	0	1	0	0	2	2	1	2	2	2	1	2	0	1	1
2	1	1	2	3	0	1	72	1	22.5	26.2917	0	1	0	1		2	1	1	0	74	0					5	0	1	1	1	1	0	0	0	1	0	0	2	2	2	2	2	1	1	1	0	2	2	1
2	5	1	2	2	0	0	67	2	48	20.9042	1	1	0	1		2	1	1		72	0		0			5	2	0	1	1	1	0	0	0	0	0	0	1	1	2	1	2	1	1	1	0	1	1
2	15	1	2	1	1	0	55	1	20	28.6689	0	1	0	1		1	1	1		72	0					5	2	0	1	1	1	0	0	0	0	0	0	1	1	2	1	1	1	1	1	0	1	1	2
2	33	1	2	1	1	0	54	2	68.45	30.0433	0	2	0	1		1	1	1	0	37	1					5	0	1	1	1	2	0	1	0	0	0	0	2	2	2	1	1	1	1	1	0	1	2	4
2	36	2	2	3	0	1	78	2	69	31.9602	0	1	0	1		1	1	1		52	0					1	2	0	2	1	1	0	0	0	1	0	0	2	2	2	2	2	2	1	1	0	1	1
2	39	2	2	1	1	0	51	2	33	32.6905	0	3	1	1		1	1	1		57	0					5	2	0	1	1	1	0	0	0	0	0	0	1	1	2	2	2	1	1	1	0	2	2	4
2	44	1	2	3	0	1	80	1	50	29.4107	0	4	1	1		1	1	2		55	0					5	2	0	1	1	1	0	0	0	1	0	0	2	1	2	2	2	1	1	1	0	2	2	4
2	48	2	2	1	1	0	52	2	54	21.4536	0	2	0	1		1	1	1	0	50	0					5	0	1	1	1	1	0	0	0	0	0	0	2	1	2	1	1	1	1	1	0	2	2	3
1	39	2	2	2	0	0	60	2	160	29.0548	0	4	1	1		1	1	1	0	55	0					5	0	1	2	1	1	0	1	0	0	0	0	1	1	1	1	1	1	1	1	0	2	2	4
1	51	2	2	3	0	1	82	1	40	28.4444	0	2	0	1		1	1	1	0	54	0		0			5	0	1	1	1	2	0	1	0	0	0	0	1	2	1	1	1	1	1	1	0	1	2
1	55	2	1	2	0	0	59	2	40	21.7865	0	1	0	1		2	1	2		64	0					5	2		1	1	1	0	0	0	0	0	0	1	1	1	1	1	1	1	1	0	1	2
1	55	2	2	3	0	1	76	2	49	24.6097	0	2	0	1		2	1	2		41	1					3	2		1	1	1	0	0	0	0	0	0	2	2	1	2	2	1	1	1	0	1	2	4
1	55	2	2	3	0	1	78	1	42	25.3515	0	7	1	1		1	1	1		77	0					1	2	1	1	1	2	0	0	0	0	0	0	1	1	1	1	1	1	1	1	0	1	2	4
1	55	2	2	3	0	1	75	2	52.5	25.4028	0	1	0	1		1	1	1	0	75	0					1	0		1	1	1	0	0	0	0	0	0	1	1	1	1	1	1	1	1	0	1	1	4
2	1	1	2	3	0	1	75	1	70	32.5964	0	4	1	1		1	1	1		41	1					5	2	0	1	1	2	0	0	0	0	0	0	1	2	1	1	1	1	1	1	0	1	2	4
2	1	1	2	3	0	1	70	1	20	33.4124	0	3	1	1		1	1	1		68	0					5	2	0	1	1	1	0	0	0	0	0	0	2	2	1	2	2	1	1	1	0	1	2	2
2	2	2	2	3	0	1	80	1	30	24.4646	0	3	1	1		1	1	1		68	0					5	2	1	1	1	1	0	0	0	0	0	0	2	2	1	1	1	1	1	1	0	2	2	4
2	2	2	2	3	0	1	81	1	30	32.831	0	2	0	1		1	1	1		58	0					5	2	1	1	1	1	0	0	0	0	0	0	2	1	1	2	2	1	1	1	0	2	2	2
2	2	2	2	3	0	1	70	1	171	25.721	0	2	0	1		1	1	1		81	0					5	2	0	1	1	1	0	0	0	0	0	0	1	2	1	1	2	1	1	1	0	2	2	1
2	3	1	2	3	0	1	82	2	40	23.1834	0	10	1	1		2	1	2		77	0					1	2	1	1	1	1	0	0	0	0	0	0	2	1	1	1	1	1	1	1	0	2	2	2
2	3	1	2	1	1	0	52	2	38	28.0379	0	2	0	1		2	1	2		67	0		0			5	2	0	1	1	1	0	1	0	0	0	0	2	2	1	1	1	1	1	1	0	2	2	1
2	4	2	2	1	1	0	50	2	30	29.4118	0	1	0	1		1	1	1		61	0					5	2	0	1	1	1	0	0	0	0	0	0	2	1	1	1	2	1	1	1	0	1	2	4
2	4	2	2	2	0	0	65	2	25	32.6905	0	1	0	1		2	1	2		71	0					5	2	0	1	1	1	0	0	0	0	0	0	1	1	1	1	1	1	1	1	0	1	1	4
2	4	2	2	1	1	0	52	2	15	25.5102	0	8	1	1		1	1	1		70	0		0			5	2	0	1	1	1	0	1	0	0	0	0	2	1	1	2	2	1	1	1	0	2	2	2
2	4	2	2	2	0	0	66	2	36	39.6694	0	2	0	1		2	1	1	0	67	0		0			5	0	1	1	1	1	0	1	0	0	0	0	2	1	1	1	2	1	1	1	0	1	2	4
2	7	2	1	2	0	0	56	1	30	25.9095	0	1	0	1		1	1	1		56	0					5	2	0	1	1	1	0	0	0	0	0	0	2	1	1	1	1	1	1	1	0	1	1	2
2	7	2	2	1	1	0	55	2	12.5	33.1398	0	1	0	1		1	1	1		55	0					5	2	0	1	1	1	0	0	0	0	0	0	2	1	1	1	1	1	1	1	0	1	1	2
2	7	2	2	2	0	0	60	2	54	23.8087	0	1	0	1		2	1	1		70	0		0			5	2	0	1	1	1	0	1	0	0	0	0	2	1	1	1	1	1	1	1	0	2	2	2
2	8	1	2	3	0	1	73	2	23	31.1419	0	2	0	1		2	1	1		71	0					5	2	0	1	1	1	0	1	0	0	0	0	2	1	1	2	2	1	1	1	0	1	2	2
2	10	2	2	3	0	1	75	2	45	28.251	0	1	0	1		1	1	2		51	0					5	2	1	1	1	2	0	0	0	0	0	0	1	1	1	1	1	1	1	1	0	1	1	3
2	10	2	2	2	0	0	69	1	20	31.2295	0	1	0	1		1	1	1		79	0					5	2	0	2	1	2	0	0	0	0	0	0	1	2	1	2	2	1	1	1	0	1	1	2
2	12	1	1	2	0	0	66	2	124	30.385	0	2	0	1		2	1	1	0	67	0					5	0	1	2	1	1	0	0	0	0	0	0	2	2	1	2	2	1	1	1	0	1	2
2	15	1	2	1	1	0	51	2	30	26.9274	0	1	0	1		2	1	1		60	0					5	2	0	1	1	1	0	0	0	0	0	0	2	1	1	1	1	1	1	1	0	2	2	2
2	15	1	1	2	0	0	61	2	30	32.3232	0	3	1	1	1	1	1	1		57	0					5	2	1	1	1	1	0	0	0	0	0	0	2	2	1	2	2	1	1	1	1	2	2	1
2	15	1	2	2	0	0	66	1	62.5	26.6436	0	1	0	1		2	1	1		69	0					5	2	0	1	1	1	0	0	0	0	0	0	2	1	1	1	1	1	1	1	0	2	1	2
2	15	1	1	2	0	0	69	2	12.5	22.0386	0	1	0	1		1	1	2		58	0					5	2	0	1	1	1	0	0	0	0	0	0	2	1	1	2	2	1	1	1	0	2	1	2
2	18	2	2	3	0	1	75	1	67.5	30.7958	0	3	1	1		1	1	1		63	0					5	2	0	1	1	1	0	0	0	0	0	0	1	1	1	1	1	1	1	1	0	2	2	1
2	21	2	2	3	0	1	74	1	15	24.6548	0	2	0	1		1	1	2		99	0		0			5	2	0	1	1	1	0	0	0	0	0	0	2	1	1	2	2	1	1	1	0	1	2
2	22	1	2	3	0	1	87	2	40	24.2215	0	1	0	1		2	1	1		94	0		0			1	2		1	1	1	0	1	0	0	0	0	1	1	1	1	1	1	1	1	0	1	2	4
2	23	1	2	2	0	0	69	1	60	45.2005	0	3	1	1	1	1	1	1	0	73	0				0	1	0	0	1	1	1	0	0	0	0	0	0	1	1	1	1	1	1	1	1	1	1	2	2
2	28	1	2	2	0	0	61	1	30	36.0632	0	2	0	1		2	1	1	0	55	0		0			5	1	1	1	1	1	0	0	0	0	0	0	1	1	1	1	2	1	1	1	0	1	2	1
2	31	1	1	2	0	0	60	2	36	24.3496	0	2	0	1		1	1	1	1	41	1					5	1	1	1	1	1	0	0	0	1	0	0	2	1	1	2	2	2	1	1	0	2	2	1
2	31	1	2	3	0	1	75	1	55	24.0238	0	1	0	1		1	1	1	0	60	0					5	0	0	1	1	1	0	0	0	0	0	0	2	1	1	2	1	2	1	1	0	1	1	2
2	33	1	2	3	0	1	83	1	67.5	28.6726	0	5	1	1		1	1	1	1	65	0				5	5	1	1	1	1	2	0	0	0	0	0	0	2	2	1	1	1	1	1	1	0	1	2	3
2	37	1	2	1	1	0	55	2	60	28.0899	0	2	0	1		2	1	1		83	0		0			5	2	0	1	1	1	0	1	0	0	0	0	2	1	1	1	1	1	1	1	0	1	2	4
2	37	1	2	3	0	1	82	2	50	31.7739	0	8	1	1		1	1	1		44	1		0			5	2	1	1	1	1	0	1	0	0	0	0	1	1	1	1	2	1	1	1	0	2	2	2
2	37	1	2	2	0	0	56	2	114	30.0215	0	1	0	1		1	1	1		70	0					5	2	1	1	1	1	0	0	0	0	0	0	2	2	1	1	1	1	1	1	0	1	2	2
2	39	2	2	1	1	0	52	2	21	32.1929	0	2	0	1		1	1	1		72	0					5	2	0	1	1	1	0	0	0	0	0	0	2	1	1	1	1	1	1	1	0	1	2	4
2	40	1	2	2	0	0	65	2	25	26.1962	0	2	0	1		1	1	1	0	64	0					5	0	0	1	1	1	0	0	0	0	0	0	2	1	1	1	1	1	1	1	0	1	2	2
2	40	1	2	2	0	0	62	2	40	25.0995	0	2	0	1		2	1	2		60	0		0			5	2	0	1	1	1	0	1	0	0	0	0	2	2	1	1	1	1	1	1	0	1	2	3
2	40	1	2	2	0	0	67	2	80	30.1162	0	1	0	1		1	1	1		39	1					5	2	1	1	1	2	0	0	0	0	0	0	2	2	1	1	1	2	1	1	0	1	1	1
2	40	1	2	2	0	0	66	2	80	30.8444	0	2	0	1		2	1	1	0	61	0					5	0	1	1	1	1	0	0	0	0	0	0	2	2	1	1	1	1	1	1	0	2	2	2
2	40	1	2	2	0	0	63	2	20	24.3375	0	2	0	1		1	1	2	0	75	0					5	0	1	1	1	1	0	0	0	0	0	0	2	2	1	1	1	1	1	1	0	1	2	2
2	40	1	2	3	0	1	72	2	57.6	26.8923	0	2	0	1		1	1	2		73	0					5	2	0	1	1	1	0	0	0	0	0	0	2	2	1	2	2	1	1	1	0	1	2	2
2	41	2	2	3	0	1	77	2	60	23.6244	0	1	0	1		1	1	2		61	0					5	2	0	1	1	1	0	0	0	0	0	0	2	1	1	1	1	1	1	1	0	1	2	3
2	42	1	1	3	0	1	73	2	75	33.6221	0	1	0	1		1	1	1		58	0					5	2	0	1	1	1	0	0	0	0	0	0	2	1	1	1	2	1	1	1	0	2	2	2
2	42	1	2	3	0	1	78	2	80	21.8871	0	2	0	1		2	1	2		50	0					5	2	1	1	1	1	0	0	0	0	0	0	1	2	1	1	2	1	1	1	0	2	2	2
2	42	1	2	2	0	0	69	2	30	30.3871	0	2	0	1		2	1	1	0	80	0					5	1	0	1	1	1	0	0	0	0	0	0	1	1	1	1	1	1	1	1	0	1	2	2
2	42	1	2	3	0	1	79	1	50	33.8741	0	2	0	1		1	1	1	0	74	0					5	0	0	1	1	1	0	0	0	0	0	0	1	1	1	1	1	1	1	1	0	1	2	2
2	42	1	2	3	0	1	83	1	90	25.0399	0	4	1	1		2	1	2		114	0					5	2	0	1	1	1	0	0	0	0	0	0	1	1	1	2	2	1	1	1	0	2	2	2
2	44	1	2	3	0	1	81	1	50	31.5721	0	2	0	1		1	1	1		40	1					5	2	0	1	1	1	0	0	0	0	0	0	2	1	1	1	1	1	1	1	0	2	2	4
2	44	1	2	3	0	1	73	2	80	28.1625	0	2	0	1		1	1	2	0	70	0					5	0	0	1	1	1	0	0	0	0	0	0	2	1	1	1	1	1	1	1	0	1	2	2
2	44	1	2	3	0	1	71	2	28	30.1162	0	2	0	1		2	1	2		54	0					5	2	1	1	1	1	0	0	0	0	0	0	1	1	1	1	1	1	1	1	0	1	2
2	47	1	2	3	0	1	76	1	45	26.6436	0	4	1	1		2	1	1		53	0					5	2	1	1	1	1	0	0	0	0	0	0	2	2	1	1	1	2	1	1	0	2	2	2
2	47	1	1	2	0	0	65	2	30	22.6562	0	1	0	1		2	1	1		95	0					5	2	0	1	1	1	0	0	0	0	0	0	2	2	1	1	2	2	1	1	0	2	2	4
2	47	1	2	1	1	0	54	2	20	23.1634	0	1	0	1		1	1	2	0	80	0					5	0	0	1	1	1	0	0	0	0	0	0	2	1	1	1	2	2	1	1	0	1	1	2
2	47	1	2	2	0	0	67	2	100	27.4717	0	3	1	1		1	1	1	0	64	0					5	0	0	1	1	1	0	0	0	0	0	0	2	2	1	1	1	2	1	1	0	2	2	1
2	47	1	1	2	0	0	61	2	20	33.6221	0	11	1	1		2	1	1		83	0					5	2	0	1	1	1	0	1	0	0	0	0	2	2	1	1	2	1	1	1	0	2	2	1
2	48	2	2	3	0	1	73	1	90	42.7156	0	3	1	1		2	1	1	0	50	0					5	0	0	1	1	1	0	0	0	1	0	0	2	1	1	2	2	1	1	1	0	2	2	2
2	48	2	2	3	0	1	74	2	120	24.0238	0	4	1	1		1	1	1	0	75	0					5	0	0	1	1	1	0	0	0	0	0	0	2	1	1	1	1	1	1	1	0	2	2	2
2	48	2	2	1	1	0	55	1	61.5	30.1162	0	2	0	1	0	1	1	1		85	0					5	2	0	1	1	1	0	0	0	0	0	0	2	1	1	1	1	1	1	1	1	1	2	2
2	49	1	2	2	0	0	60	2	40	32.2494	0	1	0	1		2	1	1	0	88	0					5	0	0	1	1	1	0	0	0	0	0	0	2	2	1	1	1	1	1	1	0	2	2	2
2	49	1	2	1	1	0	44	2	29	30.0838	0	3	1	1	0	1	1	1		84	0					1	2	0	1	1	1	0	0	0	0	0	0	2	2	1	2	2	1	1	1	1	1	2	4
2	49	1	1	2	0	0	67	2	15	25.7117	0	1	0	1		1	1	1		75	0					5	2	1	1	1	1	0	0	0	0	0	0	2	1	1	1	1	1	1	1	0	2	1	2
2	49	1	2	2	0	0	56	2	40	35.9862	0	4	1	1		1	1	1	0	82	0					5	0	1	1	1	1	0	0	0	0	0	0	2	1	1	1	1	1	1	1	0	1	2	4
2	50	2	2	2	0	0	56	2	27	28.4082	0	6	1	1		1	1	1		70	0					5	2	0	1	1	1	0	0	0	0	0	0	2	1	1	1	1	1	1	1	0	1	2	2
2	52	1	2	1	1	0	55	2	34	28.2284	0	2	0	1		1	1	1	0	61	0					5	0	1	1	1	1	0	1	0	1	0	0	2	2	1	2	2	1	1	1	0	2	2	4
2	53	1	2	3	0	1	78	1	120	24.1288	0	1	0	1		2	1	1		60	0					5	2	1	1	1	1	0	0	0	0	0	0	2	2	1	1	1	1	1	1	0	2	1	2
2	53	1	2	2	0	0	69	1	45	30.863	0	2	0	1		2	1	1		69	0					5	2	0	1	1	1	0	0	0	0	0	0	2	1	1	1	1	1	1	1	0	1	2	2
2	53	1	2	1	1	0	46	2	65	32.9507	0	2	0	1		1	1	1		42	1					5	2	1	1	1	1	0	0	0	0	0	0	1	2	1	1	1	1	1	1	0	2	2	1
2	55	2	2	2	0	0	67	1	50	29.7265	0	2	0	1		2	1	1		87	0					1	2		1	1	1	0	0	0	0	0	0	2	1	1	1	1	1	1	1	0	2	2	2
2	1	1	1	2	0	0	57	2	20	26.079	0	1	0	1		1	1	1	0	66	0					5	0	0	1	1	2	0	1	0	0	0	0	1	2	2	2	2	1	1	1	0	1	2	1
2	1	1	2	3	0	1	70	2	25	26.8923	0	2	0	1		1	1	1		54	0					5	2	1	1	1	1	0	0	0	1	0	0	2	2	2	2	2	1	1	1	0	2	2	1
2	21	2	1	1	1	0	55	2	30	28.2828	0	7	1	1		1	1	1	0	56	0					5	0	0	1	1	1	0	0	0	1	0	0	2	1	2	2	2	1	1	1	0	1	2	2
2	28	1	2	2	0	0	62	1	120	24.4646	0	3	1	1		1	1	1	1	54	0					5	1	1	1	1	1	0	0	0	1	0	0	1	2	2	2	2	2	1	1	0	2	2	4
2	31	1	2	3	0	1	79	1	55	29.1363	0	3	1	1		1	3	1	0	40	1					5	0	1	1	1	1	0	0	0	1	0	0	2	1	2	2	2	1	1	1	0	2	2	2
2	38	2	2	2	0	0	60	1	187.5	23.9869	0	1	0	1		1	1	1		44	1					5	2	1	1	1	1	0	0	0	1	0	0	2	2	2	2	2	1	1	1	0	2	1	4
2	40	1	2	2	0	0	69	2	140.45	28.1969	0	3	1	1		1	3	1		41	1					5	2	1	1	1	1	0	0	0	1	0	0	2	2	2	2	2	1	1	1	0	2	2
2	40	1	1	1	1	0	47	2	36.25	21.4536	0	1	0	1		1	1	2	0	111	0					5	0	0	1	1	1	0	0	0	1	0	0	2	2	2	2	2	1	1	1	0	2	1	2
2	40	1	1	1	1	0	47	1	42.05	21.83	0	1	0	1		1	1	1	0	97	0					5	0	0	1	1	1	0	0	0	1	0	0	2	2	2	2	2	1	1	1	0	2	1	2
2	44	1	2	3	0	1	71	2	60	24.2215	0	1	0	1		2	1	2	0	83	0					1	0		1	1	1	0	0	0	1	0	0	2	1	2	1	1	1	1	1	0	2	1	2
2	44	1	2	1	1	0	48	2	60	29.5369	0	1	0	1		1	1	2	0	67	0					1	0	0	1	1	1	0	0	0	0	0	0	1	1	2	1	1	1	1	1	0	1	1	2
2	44	1	2	3	0	1	70	2	37.5	27.0538	0	1	0	1		1	1	2		70	0					5	2	0	1	1	1	0	0	0	1	0	0	2	1	2	2	2	1	1	1	0	2	1
2	49	1	2	2	0	0	63	2	35	25.9516	0	6	1	1		2	1	1	0	84	0					5	1	0	1	1	1	0	0	0	0	0	0	2	1	2	1	1	1	1	1	0	2	2	2
2	49	1	2	1	1	0	50	2	90	31.0204	0	3	1	1		2	1	1		75	0					5	2	0	1	1	1	0	0	0	0	0	0	2	1	2	1	1	1	1	1	0	2	2	2
2	38	2	2	1	1	0	55	2	80	31.7739	0	1	0	1		1	1	1		41	1					5	2	0	2	1	1	0	0	0	0	0	0	2	2	2	2	2	1	1	1	0	2	1	2
2	38	2	2	2	0	0	64	1	39	33.6485	0	1	0	1		1	1	1		78	0					5	2	0	1	1	1	0	0	0	0	0	0	2	1	2	1	1	1	1	1	0	2	2	3
2	44	1	2	3	0	1	71	1	40	33.284	0	1	0	1		1	1	1		65	0					5	2	0	1	1	1	0	0	0	1	0	0	2	1	2	2	2	2	1	1	0	2	2	4
1	24	2	1	1	1	0	52	2	33	26.6728	0	1	0	1		1	1	2		95	0					1	2		1	1	1	0	1	0	0	0	0	2	2	1	1	1	1	1	1	0	1	2	4
2	7	2	2	1	1	0	49	2	49.5	33.3947	0	1	0	1		1	1	2	0	63	0					5	0		1	1	1	0	0	0	0	0	0	2	1	1	1	1	1	1	1	0	1	1	3
2	11	1	2	1	1	0	47	2	15	31.5886	0	2	0	1		1	1	1		76	0					5	2		1	1	1	0	0	0	0	0	0	1	2	1	2	2	1	1	1	0	2	2	1
2	11	1	2	1	1	0	47	2	15	31.5886	0	1	0	1		1	1	1		76	0					5	2		1	1	1	0	0	0	0	0	0	1	2	1	2	2	1	1	1	0	2	2	1
2	16	2	2	3	0	1	83	2	67	25.9516	0	1	0	1		1	1	1	0	67	0		0			5	0	1	1	1	1	0	0	0	0	0	0	2	2	1	1	1	1	1	1	0	2	1	2
2	31	1	2	3	0	1	81	1	55	26.6436	0	1	0	1		1	1	1		57	0					5	2		1	1	1	0	0	0	0	0	0	2	1	1	1	1	1	1	1	0	2	1	2
2	42	1	2	3	0	1	71	2	40	24.6094	0	1	0	1		1	1	1		63	0					5	2		1	1	1	0	0	0	0	0	0	1	1	1	1	1	1	1	1	0	1	2	2
1	9	2	2	2	0	0	56	2	30	26.8923	0	1	0	2		1	1	2		50	0	1	0	2		5	2	1	1	2	1	1	1	0	1	1	1	2	2	1	2	2	2	1	2	0	2	2	1
1	22	1	2	3	0	1	81	2	60	26.1224	0	1	0	2		2	1	1		92	0	0	0			1	2	0	1	1	1	0	1	0	1	1	1	1	1	1	2	2	1	1	1	0	2	1	4
1	25	2	2	3	0	1	82	2	120	32.4219	0	10	1	2		1	1	1		67	0	0	0			5	2	1	1	1	2	0	1	0	0	1	1	1	2	1	2	2	2	1	1	0	1	2
1	43	2	2	3	0	1	90	2	20	35.1562	0	3	1	2		1	1	1	0	65	0	1	0			2	0	0	1	1	1	0	1	0	0	1	1	2	2	1	1	1	1	1	1	0	2	2	4
1	55	2	2	3	0	1	83	2	204	27.2173	0	2	0	2		1	1	2		71	0	1				5	2	1	1	1	1	0	1	0	0	1	1	2	1	1	1	1	1	1	1	0	2	2	4
1	56	1	1	2	0	0	64	2	30	34.9494	0	3	1	2	1	1	1	2	0	51	0	1	0			5	0	1	1	2	1	1	1	0	1	1	1	2	2	1	2	2	2	1	1	1	2	2	1
1	9	2	2	3	0	1	79	2	75	27.5134	0	2	0	2		1	1	1	0	52	0	0	0	3		5	1	1	1	1	2	1	1	0	1	1	1	2	2	2	2	2	2	1	2	0	2	2	1
1	10	2	2	2	0	0	59	2	43	25.3906	0	3	1	2	1	2	1	2	0	65	0	1	0	5	4	2	0	0	1	1	1	1	1	1	1	1	1	2	2	2	2	2	2	1	2	1	2	2	4
1	38	2	1	2	0	0	69	2	37.5	23.0518	0	4	1	2		2	1	2	0	51	0	1	0	6		5	0	0	1	1	1	1	1	0	1	1	1	2	2	2	2	2	1	1	2	0	2	2	1
1	46	2	2	2	0	0	57	2	68	27.9904	0	2	0	2	0	1	1	1	0	54	0	1	0			5	0	0	1	1	1	1	1	0	1	1	1	2	2	2	2	2	2	2	1	1	2	2	2
1	9	2	2	3	0	1	71	2	30	23.0112	0	4	1	2		1	1	2		72	0	1	1	4		5	2	0	1	2	2	1	1	0	0	1	1	1	2	1	2	2	2	1	2	0	2	2	1
1	9	2	1	2	0	0	69	2	60	20	1	2	0	2		1	1	2	0	70	0	3	0	0		5	0	1	1	2	1	1	1	0	1	1	1	2	1	1	2	2	2	1	2	0	2	2
1	9	2	2	3	0	1	70	2	90	32.5577	0	4	1	2		1	1	1	0	57	0	4	0	2		5	1	0	2	1	1	1	1	0	1	1	1	1	2	1	2	2	2	1	2	0	2	2	4
1	9	2	2	3	0	1	80	2	60	38.0142	0	2	0	2		1	1	2		55	0	2	0	3		5	2	0	2	1	2	1	1	0	1	1	1	2	2	1	2	2	2	1	2	0	2	2	4
1	10	2	1	2	0	0	67	2	30	24.0882	0	4	1	2	1	1	1	2	1	65	0	3	0	3	3	4	1	0	1	2	1	1	1	1	1	1	1	2	1	2	2	2	2	1	2	1	2	2	2
1	10	2	2	2	0	0	67	2	40	23.7387	0	3	1	2	1	2	1	1	0	69	0	2	1	4		4	1	1	1	1	2	1	1	1	1	1	1	2	1	2	2	2	2	1	2	1	2	2	4
2	6	1	2	3	0	1	77	2	25	27.852	0	1	0	2		1	1	1	0	72	0	0	0			1	0	0	1	1	1	1	1	0	0	1	1	2	1	1	1	1	1	1	1	0	2	2	2
2	10	2	1	2	0	0	69	2	52	24.4646	0	1	0	2	1	1	1	1	1	78	0	1	0	4		2	1	0	1	2	1	0	1	0	1	1	1	1	2	1	2	2	2	1	2	1	2	1	3
2	11	1	2	2	0	0	66	1	40	41.2594	0	3	1	2		1	1	1	0	52	0	0	0			5	0	1	2	1	1	0	1	0	1	1	1	2	2	1	2	2	1	1	1	0	2	2	2
2	22	1	2	3	0	1	76	2	60	24.2215	0	7	1	2		2	3	1		72	0	0	0			2	2	1	2	1	2	1	1	0	0	1	1	1	2	1	1	1	1	1	1	0	2	2	4
2	22	1	2	3	0	1	81	2	25	25.9516	0	1	0	2		2	1	2	0	61	0	0	0			1	0	0	1	1	1	0	1	0	1	1	1	1	2	1	2	2	1	1	1	0	1	1	4
2	22	1	2	3	0	1	79	2	22.5	27.6817	0	2	0	2		2	1	1	1	129	0	1	0			1	1	0	1	1	1	1	1	0	1	1	1	1	2	1	1	2	1	1	1	0	2	2	2
2	22	1	2	2	0	0	68	2	50	28.3447	0	1	0	2		2	1	1	0	88	0	0	0			2	0	0	2	1	1	0	1	0	1	1	1	1	1	1	2	2	1	1	1	0	1	1	4
2	28	1	2	3	0	1	78	2	100	31.6406	0	2	0	2		1	1	1	0	88	0	0	0		1	5	0	0	1	1	1	1	1	0	1	1	1	2	2	1	2	2	1	1	1	0	2	2	4
2	29	1	2	3	0	1	79	1	37.5	31.9193	0	7	1	2		1	1	2	0	59	0	0	0			5	0	0	1	1	1	0	1	0	0	1	1	2	1	1	1	1	1	1	1	0	2	2	2
2	34	2	2	3	0	1	71	2	50	28.764	0	3	1	2		1	1	1	0	60	0	0	0	4		5	0	0	1	1	1	1	1	0	0	1	1	2	1	1	1	1	1	1	2	0	1	2	2
2	34	2	1	2	0	0	66	2	37.5	23.1911	0	1	0	1	0	1	1	1	1	51	0	2	1	4		5	1	1	1	1	1	0	1	0	0	1	1	2	2	1	1	1	1	1	2	1	1	2	1
2	34	2	2	3	0	1	80	2	30	31.2314	0	3	1	1	1	1	1	2	0	65	0	2	1	4		5	1	1	1	1	1	1	1	0	0	1	1	2	2	1	1	1	1	1	2	1	2	2	2
2	43	2	2	2	0	0	67	2	60	26.398	0	1	0	2		2	1	2	0	63	0	0				2	0	0	2	1	1	0	1	0	0	1	1	2	2	1	1	1	1	1	1	0	1	1
2	43	2	1	1	1	0	54	2	17.5	29.2969	0	1	0	2		2	1	2	0	77	0	1	0			2	0	0	1	1	1	1	1	0	0	1	1	2	1	1	1	1	1	1	1	0	2	2	4
2	43	2	2	3	0	1	75	2	80	30.4878	0	3	1	2		2	1	2	0	75	0	0				2	0	0	1	1	1	0	1	0	0	1	1	2	1	1	1	1	1	1	1	0	2	2	1
2	43	2	2	3	0	1	78	2	45	30.7394	0	4	1	2		1	1	1	0	72	0	0	0			2	0	0	1	1	1	1	1	0	1	1	1	1	2	1	2	2	2	1	1	0	1	2	2
2	43	2	2	2	0	0	66	2	25	29.7056	0	2	0	2		1	1	1	0	71	0	1	0			2	0	0	1	1	1	1	1	0	0	1	1	2	1	1	1	1	1	1	1	0	2	2	2
2	46	2	2	2	0	0	58	2	30	29.1363	0	4	1	2	0	2	1	1		50	0	1	0	2	2	5	2	0	1	1	2	1	1	0	0	1	1	1	2	1	2	2	2	1	2	1	2	2	4
2	54	2	1	2	0	0	64	2	40	23.2254	0	3	1	2	1	2	1	1	0	64	0	0	0		2	5	0	0	1	1	1	1	1	0	0	1	1	2	1	1	1	1	1	1	1	1	1	2	2
2	54	2	2	2	0	0	64	2	45	30.7809	0	7	1	2	0	2	1	1	0	79	0	0	0	2		5	0	0	1	2	1	1	1	0	0	1	1	2	1	1	1	1	2	1	2	1	2	2	2
2	56	1	2	3	0	1	70	2	50	35.8782	0	4	1	2	1	1	1	1	0	56	0	0	0			5	0	0	1	1	1	1	1	0	0	1	1	1	2	1	2	2	1	1	1	1	1	2	2
2	56	1	2	2	0	0	65	2	45	29.7578	0	2	0	2		2	1	2	0	51	0	0	0			5	0	0	1	1	1	1	1	0	1	1	1	2	2	1	2	2	2	1	1	0	2	2	2
2	56	1	2	3	0	1	82	2	25	24.1588	0	2	0	2		1	1	2	0	67	0	0	0			5	0	1	1	1	1	1	1	0	1	1	1	2	2	1	2	2	1	1	1	0	2	2	2
2	56	1	2	2	0	0	67	2	55	32.7919	0	2	0	2		1	1	2	0	66	0	0	0			5	0	1	1	1	1	1	1	0	0	1	1	2	1	1	1	1	1	1	1	0	2	2	4
2	6	1	2	1	1	0	51	2	48	32.3029	0	2	0	2	1	1	1	1		78	0	1	0		2	3	2	0	1	1	1	1	1	0	1	1	1	2	2	2	1	2	2	2	1	1	2	2	2
2	17	2	2	3	0	1	88	2	66.5	28.4799	0	3	1	2		2	1	2		60	0	1	0			1	2	0	1	1	1	1	1	0	1	1	1	2	2	2	2	2	1	2	1	0	2	2	4
2	28	1	2	3	0	1	77	2	80	26.6193	0	6	1	1	0	2	1	2	0	62	0	3	1	0	1	5	0	0	1	1	2	1	1	0	1	1	1	2	2	2	2	2	2	1	2	1	2	2	2
2	28	1	2	2	0	0	64	2	13.2	34.4753	0	3	1	2		2	1	2	0	76	0	0	0			5	0	1	1	1	1	1	1	0	1	1	1	2	2	2	2	2	1	1	1	0	2	2	1
2	43	2	2	2	0	0	69	2	75	33.2085	0	3	1	2		1	1	2	0	56	0	0	0			2	0	0	1	2	1	0	1	0	1	1	1	2	2	2	1	1	1	1	1	0	2	2	2
2	54	2	1	2	0	0	63	2	101.25	41.9233	0	3	1	2	1	2	1	1	0	58	0	1	0		3	5	0	0	1	1	1	1	1	0	0	1	1	2	2	2	2	1	1	1	1	1	1	2	3
2	54	2	2	2	0	0	68	2	55	26.2649	0	3	1	2		1	1	1	0	50	0	0			3	5	0	1	1	1	1	0	1	0	0	1	1	2	1	2	1	1	1	2	1	0	1	2	2
2	28	1	1	2	0	0	58	2	15	23.0112	0	2	0	2		1	1	2	0	63	0	0	0			5	0	0	1	2	1	1	1	0	1	1	1	2	1	2	2	2	1	1	1	0	2	2	4
2	10	2	1	2	0	0	56	2	40	23.6128	0	1	0	2		2	3	2	0	67	0	2	0			5	0	1	1	1	1	0	1	0	0	1	1	1	1	1	1	1	1	1	1	0	1	1	4
2	26	2	2	3	0	1	78	2	54	29.0606	0	9	1	2	1	2	1	1	0	70	0	2	1			2	1	1	1	1	2	0	1	0	0	1	1	1	2	1	1	1	1	1	1	1	2	2	2
2	26	2	2	3	0	1	75	1	52.5	28.7274	0	1	0	2	0	2	1	1	0	54	0	3	0			5	1	1	1	1	1	0	1	0	0	1	1	2	2	1	1	1	1	1	1	1	1	2	3
2	28	1	2	3	0	1	76	2	100	26.5625	0	2	0	2	0	2	1	2	0	55	0	5	0	6	5	5	1	1	1	1	2	1	1	0	1	1	1	2	2	1	2	2	2	2	2	1	2	2	1
2	28	1	2	3	0	1	74	2	60	29.34	0	2	0	2		2	1	2	0	72	0	4	0			5	1	1	1	1	1	1	1	0	1	1	1	2	1	1	2	2	1	1	1	0	2	2	2
2	33	1	1	2	0	0	60	2	30	29.0943	0	4	1	2		2	1	1	0	65	0	2	2		3	5	1	1	1	1	1	0	1	0	0	1	1	2	2	1	1	1	2	1	1	0	2	2	2
2	34	2	2	1	1	0	51	2	18	33.91	0	1	0	2	0	2	1	2	1	57	0	2	0	6		5	1	1	1	1	1	0	1	0	0	1	1	2	2	1	1	1	2	1	2	1	2	1	2
2	38	2	2	2	0	0	63	2	45	31.7083	0	4	1	2		1	1	1	1	75	0	3	0		5	5	1	0	1	1	1	1	1	0	0	1	1	2	1	1	1	1	1	1	1	0	1	2	2
2	43	2	2	3	0	1	90	2	22	33.2031	0	3	1	2		1	1	1	0	65	0	1	1			2	0	0	2	1	1	1	1	0	0	1	1	2	1	1	1	1	1	1	1	0	1	2	4
2	56	1	2	3	0	1	78	2	20	26.6728	0	3	1	2		1	1	1	0	73	0	1	1			5	0	0	2	1	2	1	1	0	1	1	1	2	2	1	2	2	2	1	1	0	2	2	2
2	56	1	2	3	0	1	81	1	20	31.0979	0	4	1	2	0	2	1	2	0	73	0	3	0			5	0	0	1	1	1	0	1	0	1	1	1	2	2	1	2	2	1	1	1	1	2	2	1
2	26	2	2	1	1	0	54	2	72	31.1419	0	3	1	2	1	2	3	1	1	51	0	2	0			5	1	1	1	1	2	1	1	0	1	1	1	2	2	2	1	1	2	1	1	1	2	2	2
2	28	1	2	3	0	1	74	2	50	29.34	0	2	0	2		2	1	2	0	72	0	3	0			5	0	1	1	1	1	1	1	0	1	1	1	2	2	2	2	2	1	1	1	0	2	2	2
2	43	2	1	3	0	1	70	2	30	22.6409	0	3	1	2		1	1	1	0	89	0	1	1			2	0	0	1	1	1	1	1	0	1	1	1	2	1	2	2	2	1	1	1	0	2	2	2
1	9	2	2	3	0	1	78	2	80	22.719	0	2	0	2		2	1	1		73	0	0	0	1		5	2	1	1	1	1	1	1	0	1	0	1	1	2	1	2	2	2	1	2	0	2	2	1
1	9	2	1	2	0	0	57	2	20	54.0516	0	5	1	2		1	1	2	0	55	0	1	0	5		5	0	1	2	1	1	1	1	0	0	0	1	2	2	1	2	1	2	1	2	0	1	2	4
1	11	1	2	3	0	1	81	2	41.25	21.048	0	1	0	2	0	1	1	1		52	0	0	0			5	2	0	1	1	1	0	1	0	0	0	1	2	2	1	1	1	1	1	1	1	1	1	2
1	46	2	2	3	0	1	85	2	45	27.8159	0	4	1	2		1	1	1	0	60	0	0	0	3		1	0	0	2	1	2	1	1	0	1	0	1	1	2	1	1	2	1	2	2	0	2	2	4
1	46	2	2	1	1	0	52	2	30	26.8923	0	2	0	1	1	1	1	1	1	71	0	2	2	1	1	5	1	0	1	1	1	1	1	0	0	0	1	1	2	1	2	2	1	1	2	1	1	2	4
1	50	2	2	3	0	1	75	2	45	30.1194	0	1	0	2	1	1	1	1		55	0	0		5		5	2	1	1	2	2	0	1	0	0	0	1	2	2	1	1	2	2	2	2	1	2	1	4
1	50	2	2	3	0	1	87	2	75	27.31	0	1	0	2	1	2	3	1		65	0	0		4		5	2	1	1	1	1	0	0	0	0	0	1	2	1	1	1	1	2	1	2	1	2	1
1	55	2	2	2	0	0	66	2	61.2	32.4467	0	1	0	2		1	1	1		73	0	0				3	2	0	1	2	1	0	1	0	0	0	1	1	1	1	1	1	1	1	1	0	1	1
1	55	2	2	3	0	1	86	1	50	30.863	0	3	1	2		2	1	1		60	0	1				2	2	1	1	1	1	0	1	0	0	0	1	2	2	1	1	1	1	1	1	0	1	2	2
1	55	2	2	3	0	1	79	2	100	30.8463	0	3	1	2		2	1	1		56	0	0				4	2	1	1	1	2	0	1	0	0	0	1	2	2	1	1	1	1	1	1	0	2	2
1	55	2	2	2	0	0	67	1	50	31.8878	0	3	1	2		2	1	1		54	0	0	0			5	2	1	1	1	1	0	1	0	0	0	1	1	2	1	1	1	1	1	1	0	1	2	2
1	55	2	2	3	0	1	70	2	90	29.7578	0	8	1	2		2	1	1		50	0	1	0			4	2	1	1	1	1	1	1	0	0	0	1	2	2	1	1	1	1	1	1	0	1	2	2
1	55	2	2	3	0	1	80	2	208	21.7181	0	1	0	2		1	1	2	0	83	0	0				2	0	1	1	1	1	0	1	0	0	0	1	2	1	1	1	1	1	1	1	0	2	2	4
1	55	2	2	3	0	1	87	1	51	22.8571	0	2	0	2		2	1	1		69	0	1	0			5	2	0	1	1	1	0	1	0	0	0	1	2	2	1	1	1	1	1	1	0	2	2	2
1	55	2	2	2	0	0	59	2	70	36.0648	0	6	1	2		1	1	1		66	0	0	0			2	2	0	2	1	1	1	1	0	0	0	1	2	1	1	1	1	1	1	1	0	1	2	4
1	55	2	2	2	0	0	65	2	40	33.0783	0	3	1	2		1	1	1		65	0	0	0			1	2	1	1	2	1	1	1	0	1	0	1	1	2	1	2	2	2	2	1	0	1	2	4
1	59	2	1	1	1	0	55	1	45	25.9701	0	1	0	2	1	2	1	1	0	68	0	0		0		5	0		1	1	1	0	0	0	1	0	1	2	2	1	2	1	2	1	2	1	2	1	2
1	43	2	2	3	0	1	80	2	40	22.5896	0	2	0	2		2	3	2		64	0	1	0			4	2	1	1	1	1	1	1	0	1	0	1	2	1	2	2	2	2	1	1	0	2	2
1	59	2	1	2	0	0	57	2	30	24.5578	0	3	1	2	1	1	1	1	0	60	0	0	0	3		5	0	0	1	1	1	0	1	0	1	0	1	1	2	2	2	2	2	1	2	1	2	2	2
1	39	2	2	2	0	0	67	2	105	34.5776	0	2	0	2	1	2	1	1		98	0	0	0			2	2	1	1	1	1	1	1	0	1	0	1	2	1	2	2	2	1	1	1	1	1	2	4
1	10	2	2	2	0	0	61	2	70	26.4236	0	3	1	1	1	2	1	2	0	68	0	2	1	3		3	0	0	1	1	1	1	1	0	1	0	1	2	1	2	1	2	1	1	2	1	2	2	3
1	55	2	2	3	0	1	71	2	80	31.3146	0	4	1	2		2	1	1		57	0	0	0			2	2	1	1	1	1	1	1	0	0	0	1	2	2	2	1	1	1	1	1	0	1	2	2
1	27	2	2	3	0	1	72	1	40	25.6896	0	2	0	2	1	1	1	1	1	51	0	4	0	4		4	1	0	1	1	1	0	1	0	1	0	1	1	2	1	1	1	2	1	2	1	2	2	2
1	43	2	2	2	0	0	63	2	60	19.5312	1	4	1	2		2	1	2	0	85	0	3	0			4	1	1	1	1	1	1	1	0	1	0	1	2	1	1	1	2	2	1	1	0	2	2
1	50	2	1	1	1	0	50	2	30	21.8724	0	2	0	2		2	1	2	0	71	0	3		2		5	1	1	1	1	1	0	1	0	1	0	1	2	1	1	2	2	2	1	2	0	2	2	4
1	55	2	2	3	0	1	81	2	45	31.5617	0	1	0	2		2	1	1		75	0	2				3	2	0	1	1	2	0	1	0	0	0	1	1	1	1	1	1	1	1	1	0	2	1
1	56	1	2	3	0	1	83	2	82.5	28.6048	0	4	1	2	0	2	1	2	0	60	0	2	0			5	1	1	2	1	1	0	1	0	1	0	1	2	2	1	2	2	2	1	1	1	2	2	4
1	50	2	1	2	0	0	58	2	38	27.5802	0	1	0	2		1	1	2	0	69	0	3		2		5	0	1	2	2	1	0	1	0	1	0	1	2	1	2	2	1	1	2	2	0	2	2	2
1	10	2	1	3	0	1	71	2	56	22.3757	0	2	0	2	1	1	1	2	0	59	0	2		4	4	2	0	0	1	1	1	0	1	1	1	0	1	2	2	2	2	2	2	1	2	1	2	2	2
2	16	2	2	3	0	1	90	2	25	24.8016	0	3	1	2	1	1	1	2	0	78	0	0	0	2	2	5	0	1	1	1	1	1	1	0	0	0	1	2	2	1	1	1	2	1	2	1	2	2	2
2	21	2	2	3	0	1	75	1	22.5	28.0557	0	1	0	2		2	1	1	0	63	0	1				5	1	0	1	1	1	0	0	0	0	0	1	1	1	1	1	1	1	1	1	0	2	2
2	22	1	2	3	0	1	87	2	45	26.2596	0	2	0	2		2	1	1	0	73	0	0	0			2	0	1	1	1	1	1	1	0	1	0	1	1	1	1	2	2	1	1	1	0	1	2	4
2	22	1	1	3	0	1	71	2	45	25.7117	0	3	1	2		2	1	1		69	0	1	0			4	2	1	1	1	2	1	1	0	0	0	1	1	2	1	2	2	1	1	1	0	1	2	4
2	22	1	2	3	0	1	78	2	40	28.3447	0	1	0	2		1	1	2	0	73	0	0	0			2	0	1	1	1	1	0	1	0	0	0	1	1	1	1	1	1	1	1	1	0	1	1	4
2	22	1	2	3	0	1	78	2	30	24.6914	0	2	0	2		2	1	1	0	71	0	0	0			2	0	0	1	1	1	1	1	0	0	0	1	1	1	1	1	1	1	1	1	0	2	2	4
2	26	2	2	3	0	1	81	2	41	25.0762	0	5	1	2	1	2	1	1		61	0	0	0			5	2	1	1	1	1	1	1	0	0	0	1	2	2	1	1	1	1	1	1	1	2	2	4
2	26	2	2	3	0	1	76	2	50	30.7958	0	4	1	1	1	1	1	1	1	56	0	4	2			2	1	0	1	1	1	1	1	0	1	0	1	1	2	1	2	2	1	1	1	1	2	2	1
2	28	1	2	3	0	1	84	2	30	39.3525	0	3	1	2	0	1	1	1	0	51	0	0			2	5	0	0	1	1	2	0	1	0	0	0	1	2	2	1	1	1	1	1	1	1	1	2	4
2	33	1	2	3	0	1	77	1	45	25.2994	0	2	0	2		2	1	1	1	51	0	0	0			5	1	1	1	1	2	0	1	0	0	0	1	1	2	1	1	1	1	1	1	0	2	2	3
2	35	2	2	3	0	1	84	2	37.5	16.6335	1	9	1	1		2	1	2		69	0	3	2			5	2	1	1	1	1	1	1	0	0	0	1	2	2	1	1	1	1	1	1	0	1	2	1
2	35	2	2	3	0	1	82	2	90	26.2917	0	2	0	1		2	1	2		54	0	4	2			5	2	0	1	1	1	1	1	0	0	0	1	1	2	1	1	1	1	1	1	0	2	2	2
2	42	1	2	2	0	0	69	2	45	24.7475	0	1	0	2		1	1	2	0	77	0	0	0			5	0	1	1	1	1	0	1	0	0	0	1	2	1	1	1	2	1	1	1	0	1	1	2
2	43	2	2	3	0	1	79	2	45	35.0128	0	3	1	2		2	1	2		76	0	0	0			2	2	0	1	1	1	0	1	0	0	0	1	2	2	1	1	1	1	1	1	0	1	2
2	43	2	2	2	0	0	63	2	40	16.2031	1	4	1	2		2	1	1	0	89	0	0	0			2	0	0	1	1	1	0	1	0	1	0	1	1	2	1	2	2	2	1	1	0	1	2	1
2	43	2	2	2	0	0	58	2	52.5	33.1726	0	5	1	2		1	1	1	0	60	0	0	0			2	0	0	2	1	1	1	1	0	0	0	1	2	1	1	1	1	1	1	1	0	1	2	4
2	43	2	2	3	0	1	77	2	45	28.764	0	2	0	2		2	1	2	0	53	0	1	0			4	0	1	1	1	1	1	1	0	0	0	1	2	2	1	1	1	1	1	1	0	1	2	2
2	43	2	2	2	0	0	64	2	80	31.1728	0	4	1	2		1	1	2	0	88	0	0	0			2	0	0	2	1	1	1	1	0	0	0	1	2	2	1	1	1	1	1	1	0	2	2	2
2	43	2	2	3	0	1	78	2	45	30.3673	0	3	1	2		1	1	1	0	72	0	0	0			2	0	0	1	2	1	1	1	0	1	0	1	2	2	1	2	2	2	1	1	0	1	2	2
2	43	2	2	2	0	0	60	2	52.5	31.0735	0	3	1	2	1	1	1	1	0	69	0	0	0			2	0	0	1	1	1	1	1	0	0	0	1	2	2	1	1	1	1	1	1	1	2	2	2
2	43	2	2	3	0	1	79	2	40	22.8571	0	4	1	2		1	1	2	0	65	0	0	0			2	0	0	1	1	1	1	1	0	0	0	1	2	2	1	1	1	1	1	1	0	1	2	4
2	46	2	2	3	0	1	79	2	37.5	27.4077	0	2	0	2		1	1	1	0	51	0	0	0			1	0	0	2	1	1	1	1	0	1	0	1	2	2	1	2	2	1	1	1	0	2	2	4
2	46	2	2	3	0	1	92	1	56.25	22.9481	0	3	1	2		2	1	1		72	0	1	0			5	2	0	1	1	1	0	1	0	0	0	1	1	1	1	1	1	1	1	1	0	2	2	4
2	54	2	2	3	0	1	71	2	35	26.1719	0	1	0	2		2	1	1		55	0	0	0			5	2	0	1	1	1	0	1	0	0	0	1	1	1	1	1	1	1	1	1	0	2	1	3
2	54	2	2	2	0	0	66	2	20	32.112	0	1	0	2	1	1	1	2	0	50	0	0	0			2	0	0	1	1	1	0	1	0	1	0	1	2	1	1	2	2	1	1	1	1	2	1	2
2	56	1	2	3	0	1	75	2	40	23.1837	0	1	0	2		1	1	1		64	0	0	0			5	2	0	1	1	1	0	1	0	0	0	1	2	1	1	2	2	1	1	1	0	1	2	2
2	56	1	1	2	0	0	69	2	40	29.0487	0	2	0	2		1	1	1		50	0	0	0			5	2	0	1	1	1	0	1	0	0	0	1	2	2	1	2	2	2	1	1	0	1	2	2
2	13	1	2	3	0	1	78	2	58	23.6244	0	2	0	2	1	1	1	1	0	50	0	0	0	2	4	5	0	0	1	1	1	1	1	0	1	0	1	2	1	2	2	2	2	1	2	1	2	2	4
2	13	1	2	3	0	1	82	1	32	38.856	0	4	1	2	1	2	1	1	0	90	0	0	0			5	0	0	1	1	1	0	1	0	1	0	1	2	2	2	2	2	2	1	1	1	2	2	2
2	13	1	2	3	0	1	82	2	47	35.6401	0	5	1	2	0	2	1	2	0	76	0	0	0			5	0	0	1	1	1	1	1	0	0	0	1	2	1	2	1	1	1	1	1	1	1	2	2
2	26	2	2	3	0	1	80	1	60	28.5483	0	4	1	2	0	2	1	1		60	0	1	0			5	2	0	1	1	1	0	1	0	0	0	1	2	2	2	2	2	1	1	1	1	1	2	2
2	42	1	1	2	0	0	60	2	70	22.0741	0	1	0	2	1	1	1	1		58	0	0	0			5	2	1	1	1	1	0	1	0	0	0	1	2	1	2	1	2	1	1	1	1	1	1	2
2	42	1	1	2	0	0	60	2	70	22.0741	0	1	0	2	1	1	1	1		58	0	0	0			5	2	1	1	1	1	0	1	0	0	0	1	2	1	2	1	2	1	1	1	1	1	1	2
2	48	2	2	3	0	1	81	2	97.5	18.0697	1	3	1	2		1	1	1	0	71	0	0	0			5	0	0	1	1	1	1	1	0	1	0	1	2	1	2	2	2	1	1	1	0	2	2	2
2	5	1	2	3	0	1	76	2	30	28.3848	0	5	1	2		1	1	1	0	77	0	0	1			2	0	0	1	1	1	1	1	0	1	0	1	2	2	1	2	2	1	2	1	0	2	2	4
2	13	1	2	3	0	1	88	1	40	23.4375	0	2	0	2	1	2	1	1	0	101	0	3	0			5	1	0	1	1	1	0	1	0	0	0	1	2	2	1	1	1	1	1	1	1	1	2	3
2	16	2	2	3	0	1	81	2	37	26.6097	0	1	0	2	1	2	1	1	0	57	0	2	0	3	3	5	1	0	1	1	1	0	1	0	0	0	1	2	2	1	1	1	2	1	2	1	1	1	2
2	26	2	1	2	0	0	67	2	45	27.4077	0	4	1	2	1	1	1	1	0	62	0	2	0			5	0	1	1	1	2	1	1	0	0	0	1	1	2	1	1	1	1	1	1	1	2	2	4
2	42	1	1	2	0	0	69	2	45	26.9127	0	2	0	2		1	1	1		66	0	3				5	2	0	1	1	1	0	1	0	0	0	1	2	2	1	1	2	1	1	1	0	1	2	2
2	42	1	1	2	0	0	69	2	45	26.9127	0	2	0	2		1	1	1		66	0	3				5	2	0	1	1	1	0	1	0	0	0	1	2	2	1	1	2	1	1	1	0	1	2	2
2	43	2	2	2	0	0	63	2	90	35.9963	0	6	1	2		1	1	2		68	0	0	1			2	2	0	2	1	1	0	1	0	0	0	1	2	2	1	1	1	1	1	1	0	1	2
2	26	2	1	2	0	0	62	2	66	32.8933	0	3	1	2		2	1	2	0	67	0	2	0			4	0	1	1	1	1	0	1	0	1	0	1	2	2	2	1	1	1	1	1	0	2	2	2
2	35	2	1	3	0	1	70	2	20	42.5873	0	5	1	2		2	1	2		67	0	3	1	5		5	2	0	1	1	1	1	1	0	1	0	1	2	2	2	2	2	2	1	2	0	2	2	2
1	11	1	2	2	0	0	60	2	22.5	31.9559	0	2	0	2	1	2	1	2	0	69	0	1	0			5	0	1	1	1	1	1	1	0	1	0	0	2	2	1	2	2	1	2	1	1	2	2	2
1	11	1	2	2	0	0	65	2	30	34.9636	0	3	1	2		2	1	1		57	0	0	0			3	2	0	2	1	1	0	1	0	0	0	0	2	2	1	1	1	1	1	1	0	1	2	4
1	11	1	1	2	0	0	68	1	67.5	41.7867	0	4	1	2		1	1	1		52	0	1	0			5	2	1	2	1	2	0	1	0	0	0	0	2	2	1	2	2	1	1	1	0	1	2	2
1	25	2	1	2	0	0	69	2	80	28.6501	0	1	0	2		1	1	1		53	0	0	0			5	2	1	1	2	1	1	1	0	0	0	0	1	2	1	2	2	2	1	1	0	1	2
1	25	2	2	2	0	0	65	2	100	34.9277	0	1	0	2		1	1	1	0	52	0	0	0	2		5	0	1	1	1	1	1	1	0	1	0	0	1	2	1	2	2	2	1	2	0	2	2	4
1	27	2	2	3	0	1	73	2	30	25.5937	0	1	0	2	1	2	1	1		57	0	0	0			2	2	0	1	1	1	0	1	0	0	0	0	1	1	1	1	1	1	1	1	1	1	1
1	27	2	2	3	0	1	71	1	30	30.7787	0	1	0	2	1	2	1	1		73	0	0	0			5	2	0	1	1	1	0	0	0	0	0	0	1	1	1	1	1	1	1	1	1	2	1	2
1	39	2	2	3	0	1	93	2	175	24.8591	0	4	1	2	1	2	1	1	0	52	0	0				4	1	1	1	1	1	0	1	0	0	0	0	1	2	1	1	1	1	1	1	1	1	2	4
1	39	2	2	3	0	1	75	2	57.6	25.7117	0	2	0	2		1	1	1		80	0	0	0			5	2	0	1	1	1	1	1	0	0	0	0	1	1	1	2	2	1	1	1	0	2	2
1	55	2	2	2	0	0	66	2	40	32.4467	0	5	1	2		1	1	1		73	0	0	0			3	2	0	2	1	1	1	1	0	0	0	0	2	1	1	1	1	1	1	1	0	1	2	4
1	55	2	2	1	1	0	53	2	38	40.6489	0	1	0	2		2	1	2		63	0	1	0			5	2	1	1	1	2	1	1	0	0	0	0	2	2	1	1	1	1	1	1	0	2	2	1
1	55	2	2	3	0	1	75	2	50	37.551	0	1	0	2		1	1	1		50	0	0				3	2	0	1	1	1	0	1	0	0	0	0	1	1	1	1	1	1	1	1	0	1	1
1	55	2	1	3	0	1	78	2	78.75	27.2509	0	4	1	2		1	1	2		81	0	1				1	2		2	1	1	0	1	0	0	0	0	2	1	1	1	1	1	1	1	0	2	2	4
1	55	2	2	3	0	1	70	2	68	41.5332	0	3	1	1		2	1	1	0	59	0	3	1			3	1	1	1	1	1	1	1	0	0	0	0	1	1	1	1	1	1	1	1	0	1	2	4
1	59	2	2	2	0	0	58	2	30	27.1605	0	1	0	2	1	1	1	1	0	79	0	0	0	0	0	2	0	0	1	1	1	0	1	0	1	0	0	1	1	1	2	2	2	1	2	1	2	2
1	10	2	2	3	0	1	74	2	42	24.6097	0	1	0	2	1	1	1	1	0	67	0	0	0	6		4	0	0	1	1	1	0	1	0	1	0	0	2	2	2	2	2	1	1	2	1	2	1	2
1	39	2	2	3	0	1	80	2	292.5	23.1111	0	1	0	2		1	1	1	0	108	0	0	0			5	0	0	1	1	2	1	1	0	1	0	0	1	1	2	2	2	2	1	1	0	2	2	4
1	39	2	2	2	0	0	63	2	112	29.9967	0	2	0	2	0	1	1	1	0	77	0	0	0	1		1	0	0	1	1	1	1	1	1	1	0	0	1	1	2	2	2	2	1	2	1	2	2
1	43	2	2	2	0	0	58	2	20	24.1672	0	2	0	2		1	1	1	0	69	0	0	0			2	0	1	1	1	1	1	1	0	1	0	0	2	1	2	1	1	1	1	1	0	2	2
1	55	2	2	3	0	1	85	2	48	28.0843	0	2	0	2		2	1	2		52	0	0				5	2	0	1	1	1	0	1	0	0	0	0	1	1	2	1	1	1	1	1	0	1	2	2
1	39	2	2	3	0	1	78	2	180	29.7339	0	2	0	2	1	2	3	1	0	62	0	3	0	4		5	1	1	1	1	1	1	1	0	1	0	0	1	1	1	2	2	2	2	2	1	2	2	1
1	39	2	2	3	0	1	73	2	232	31.2394	0	3	1	2		2	1	1	0	73	0	3	0			2	1	1	1	1	1	1	1	0	0	0	0	1	1	1	1	1	1	1	1	0	1	2	4
1	39	2	2	2	0	0	65	1	14.45	27.6361	0	2	0	2		2	1	1		73	0	3	0			2	2	1	1	1	1	0	1	0	0	0	0	1	1	1	1	1	1	1	1	0	2	2	2
1	50	2	2	3	0	1	80	1	100	25.9516	0	1	0	2	0	1	1	1	0	53	0	2		2		5	1	0	1	1	1	0	0	0	0	0	0	2	2	1	1	1	2	1	2	1	1	1	1
1	55	2	2	3	0	1	74	2	25	29.3962	0	8	1	2		2	1	1	0	60	0	2				2	0	1	1	1	1	0	1	0	0	0	0	1	1	1	1	1	1	1	1	0	1	2
1	55	2	2	3	0	1	86	2	234	26.0375	0	2	0	2		2	1	2		60	0	2				2	2	1	1	1	1	0	1	0	0	0	0	2	1	1	1	1	1	1	1	0	1	2	4
1	55	2	2	3	0	1	86	2	13.5	25.3906	0	3	1	2		2	1	2		76	0	2				5	2	1	1	1	1	0	1	0	1	0	0	2	2	2	2	2	1	1	1	0	2	2	2
2	4	2	2	3	0	1	73	2	62.5	28.8754	0	1	0	2		2	1	2		56	0	1	0			5	2	0	1	1	1	1	1	0	0	0	0	1	1	1	2	2	1	1	1	0	2	2	2
2	4	2	2	2	0	0	65	2	52.5	29.0698	0	2	0	2		2	1	2		51	0	0	0			5	2	0	1	1	1	1	1	0	0	0	0	1	2	1	2	2	2	1	1	0	1	2	1
2	4	2	2	3	0	1	85	2	60	30.1162	0	1	0	2		2	1	2		65	0	0	0			5	2	0	1	1	1	1	1	0	0	0	0	1	2	1	1	1	1	1	1	0	2	2	4
2	9	2	2	3	0	1	78	2	60	27.852	0	2	0	2		1	1	2	0	51	0	0	0	2		5	0	1	1	2	1	1	1	0	1	0	0	2	1	1	2	2	2	1	2	0	2	2
2	13	1	2	3	0	1	78	1	55	34.3506	0	4	1	2	1	1	1	2	0	59	0	0	0	2		5	0	0	1	1	1	0	1	0	1	0	0	2	1	1	2	2	2	1	2	1	1	2	2
2	13	1	2	3	0	1	77	1	56	27.3588	0	9	1	2	1	1	1	1	0	58	0	0	0	3		5	0	0	1	1	1	0	1	0	1	0	0	2	1	1	2	2	2	1	2	1	2	2	2
2	13	1	2	2	0	0	68	1	31.5	30.3673	0	4	1	2	1	2	1	1	0	57	0	1	0			5	0	1	1	1	1	0	1	0	0	0	0	2	2	1	1	1	1	1	1	1	2	2	2
2	15	1	2	2	0	0	67	1	60	30.4498	0	2	0	2	1	1	1	1		69	0	1	0			2	2	0	1	1	1	0	1	0	0	0	0	1	1	1	1	1	1	1	1	1	1	2	2
2	16	2	2	3	0	1	72	1	11.4	27.1809	0	2	0	2		2	1	1	0	69	0	0	0			5	0	0	1	1	2	0	1	0	0	0	0	2	2	1	1	1	1	1	1	0	2	2	2
2	16	2	2	3	0	1	80	1	65	27.5802	0	1	0	2		2	1	1	0	77	0	0	0			5	0	0	1	1	1	0	1	0	0	0	0	2	2	1	1	1	1	1	1	0	2	1	2
2	16	2	2	3	0	1	71	2	40	27.8852	0	1	0	1	0	2	1	1	0	63	0	2	2		2	5	1	1	1	1	2	0	1	0	0	0	0	2	2	1	1	2	1	1	1	1	1	1	2
2	17	2	1	1	1	0	51	2	19	18.6453	1	2	0	2		2	1	2	0	68	0	0	0			5	0	0	1	1	1	1	1	0	0	0	0	2	1	1	2	2	1	1	1	0	1	2	4
2	19	2	2	3	0	1	73	1	35	30.6148	0	1	0	2		1	1	1	0	52	0	0	0			5	0	1	1	1	1	0	1	0	0	0	0	2	1	1	1	1	1	1	1	0	1	2
2	22	1	2	3	0	1	73	2	14	25.3515	0	2	0	2		2	1	1	0	62	0	0	0			2	0	0	1	1	1	0	1	0	1	0	0	1	2	1	2	2	1	1	1	0	2	2	2
2	29	1	1	2	0	0	62	2	56.25	31.8878	0	2	0	2		1	1	2		60	0	0	0			5	2	1	1	2	2	1	1	0	0	0	0	2	1	1	1	1	1	1	1	0	2	2	2
2	30	1	2	3	0	1	81	2	65	22.0386	0	10	1	2		2	1	1	0	68	0	0	0			5	0	0	1	1	1	1	1	0	0	0	0	2	1	1	1	1	1	1	1	0	2	2	2
2	30	1	2	3	0	1	77	2	20	23.5883	0	10	1	1		1	1	1	0	76	0	2	2			3	1	1	1	1	1	0	1	0	1	0	0	2	2	1	2	2	1	1	1	0	2	2	4
2	30	1	2	3	0	1	88	2	40	46.1218	0	3	1	1		1	1	2	0	69	0	3	2			5	1	1	1	1	1	1	1	0	0	0	0	2	2	1	2	2	1	1	1	0	1	2
2	39	2	2	3	0	1	80	2	80	31.975	0	1	0	2		2	1	1		63	0	0	0			5	2	1	1	1	1	1	1	0	0	0	0	1	2	1	2	2	2	1	1	0	1	2	4
2	41	2	2	2	0	0	68	2	45	26.0584	0	1	0	2		2	1	2		62	0	1	0			5	2	1	1	1	1	0	1	0	0	0	0	2	1	1	1	1	1	1	1	0	1	1	2
2	41	2	2	3	0	1	80	2	45	26.0375	0	1	0	2		2	1	2		65	0	0				5	2	1	1	1	1	0	1	0	0	0	0	1	2	1	1	1	2	1	1	0	1	1	2
2	42	1	1	2	0	0	60	2	40	25.9095	0	1	0	2		2	1	2	0	65	0	1	0			5	0	0	1	1	1	0	1	0	0	0	0	2	2	1	1	2	1	1	1	0	2	1	2
2	43	2	2	3	0	1	74	2	75	32.5964	0	7	1	2		1	1	2		52	0	0				4	2	0	1	1	1	0	1	0	0	0	0	2	2	1	1	1	1	1	1	0	2	2
2	45	1	1	3	0	1	73	1	42	23.3377	0	9	1	2		1	1	1		57	0	0	0			5	2	1	1	1	1	0	1	0	0	0	0	2	2	1	2	2	1	1	1	0	2	2
2	56	1	2	3	0	1	83	1	15	25.2826	0	2	0	2		1	1	2		76	0	0	0			5	2	1	1	1	1	0	1	0	0	0	0	2	1	1	1	1	1	1	1	0	1	2	1
2	56	1	2	3	0	1	71	2	25	42.542	0	1	0	2		1	1	1	0	64	0	0	0			5	0	0	2	1	2	0	1	0	1	0	0	2	1	1	2	2	2	1	1	0	2	2
2	56	1	2	3	0	1	73	2	100	33.6221	0	6	1	2		1	1	1		82	0	0	0			5	2	0	1	1	1	0	1	0	0	0	0	2	2	1	2	2	1	1	1	0	2	2	1
2	56	1	1	2	0	0	61	2	60	30.4772	0	1	0	2		1	1	1		78	0	0	0			5	2	0	1	1	1	0	1	0	0	0	0	2	2	1	1	1	1	1	1	0	1	2	2
2	56	1	2	2	0	0	65	2	80	25.4028	0	1	0	2		1	1	1	0	67	0	0	0			5	0	0	1	1	1	1	1	0	1	0	0	2	2	1	2	2	2	1	1	0	2	2	2
2	1	1	2	2	0	0	68	2	60	29.1363	0	1	0	2		1	1	1	0	60	0	0	0	2		5	0	0	1	1	2	0	1	0	1	0	0	2	2	2	2	2	2	1	2	0	2	1	1
2	5	1	2	3	0	1	88	2	28	24.841	0	3	1	1		1	1	2	1	53	0	4	2			5	1	1	1	1	1	0	1	0	0	0	0	1	2	2	1	1	1	1	1	0	1	2	1
2	13	1	2	2	0	0	63	2	49	24.5351	0	2	0	2	1	2	1	1	0	56	0	1	0			5	0	1	1	1	1	1	1	0	1	0	0	2	2	2	2	2	2	1	1	1	2	2	2
2	13	1	2	3	0	1	78	1	27	26.7698	0	6	1	2		1	1	2	0	83	0	1	0			5	0	0	1	1	1	0	1	0	0	0	0	2	1	2	1	1	1	1	1	0	2	2	3
2	13	1	2	2	0	0	61	1	33.75	23.0469	0	3	1	2		1	1	2	0	59	0	0	0			5	0	1	1	1	1	0	1	0	0	0	0	2	1	2	1	1	1	1	1	0	2	2	2
2	13	1	2	2	0	0	67	2	18	26.0146	0	2	0	2	1	1	1	2	0	52	0	0	0	2	3	5	0	1	1	1	1	1	1	0	1	0	0	2	1	2	2	2	2	1	2	1	2	2	2
2	13	1	2	2	0	0	67	2	20	35.1067	0	3	1	2	1	2	1	1	0	53	0	0	0			5	0	0	1	1	1	1	1	0	1	0	0	2	1	2	2	2	2	1	1	1	2	2	2
2	35	2	2	2	0	0	57	2	30	35.8302	0	3	1	2		2	1	1		59	0	1	0			5	2	0	1	1	1	1	1	0	1	0	0	2	2	2	2	2	1	1	1	0	2	2	2
2	48	2	2	2	0	0	63	1	80	21.2585	0	5	1	1		1	1	1	1	92	0	3	1			5	1	0	1	1	1	0	1	0	1	0	0	2	2	2	2	2	1	1	1	0	2	2	4
2	56	1	2	1	1	0	50	2	25	29.6875	0	1	0	2		1	1	1	0	96	0	0	0			5	0	0	1	1	1	0	1	0	1	0	0	2	1	2	1	1	2	1	1	0	2	1	2
2	4	2	2	2	0	0	62	2	50	38.7249	0	3	1	2		2	1	2		75	0	1	1			5	2	0	2	1	1	1	1	0	0	0	0	1	2	1	1	2	1	1	1	0	1	2	1
2	4	2	2	2	0	0	66	2	25	28.7105	0	2	0	2		2	1	2		72	0	3	2			5	2	0	1	1	1	1	1	0	0	0	0	1	2	1	2	2	2	1	1	0	1	2	1
2	4	2	2	3	0	1	78	2	37.5	31.6443	0	3	1	2		2	1	2	0	66	0	1	1			4	1	0	1	1	1	1	1	0	1	0	0	2	2	1	1	2	1	1	1	0	2	2	1
2	26	2	2	2	0	0	56	2	54	32.0988	0	3	1	2	1	1	1	1	0	71	0	1	1		2	2	1	0	1	1	1	1	1	0	0	0	0	1	2	1	1	1	1	1	1	1	1	2	4
2	29	1	1	3	0	1	73	1	56.25	31.4684	0	3	1	2		1	1	2	0	68	0	3	1			5	0	1	1	1	1	0	1	0	0	0	0	2	2	1	1	1	1	1	1	0	2	2	2
2	43	2	2	3	0	1	79	2	35	38.0623	0	3	1	2		1	1	2		78	0	4	0			2	2	1	1	1	1	0	1	0	0	0	0	2	2	1	1	1	1	1	1	0	1	2	2
2	53	1	2	3	0	1	71	1	60	24.5089	0	1	0	2		2	1	1		58	0	3				5	2	1	1	2	2	0	0	0	0	0	0	1	2	1	1	1	1	1	1	0	2	1	2
2	56	1	2	3	0	1	75	2	80	35.796	0	3	1	2		1	1	2		81	0	1	1			5	2	0	1	1	1	1	1	0	0	0	0	2	1	1	1	1	1	1	1	0	1	2
2	56	1	2	3	0	1	88	1	60	28.5483	0	2	0	2		1	1	1		65	0	1	1			5	2	0	1	1	1	0	1	0	0	0	0	1	2	1	1	1	1	1	1	0	2	2	2
2	13	1	2	2	0	0	64	1	40	35.5469	0	4	1	2	1	2	3	1	0	55	0	4	0	2		5	1	1	1	1	1	0	1	0	1	0	0	2	2	2	2	2	2	1	2	1	2	2	4
2	10	2	1	3	0	1	72	2	45	25.5367	0	1	0	2	1	1	1	2	1	51	0	3	0	5	5	4	1	1	1	2	2	0	1	1	1	0	0	1	1	2	2	2	2	1	2	1	2	1
1	16	2	2	3	0	1	81	2	30	33.9493	0	1	0	2	0	2	1	1	0	62	0	1	0	2	2	5	0	0	1	1	1	0	1	0	0	0	0	2	2	1	1	1	2	1	2	1	2	2	2
1	25	2	1	2	0	0	63	2	37.5	27.0993	0	3	1	1		1	1	2	0	89	0	3	2			5	0	0	1	1	1	0	1	0	0	0	0	2	2	1	1	1	1	1	1	0	2	2	1
1	25	2	2	2	0	0	66	2	90	29.7056	0	2	0	1		1	1	1	0	64	0	2	2	1		5	0	0	1	1	1	1	1	0	0	0	0	2	1	1	1	1	2	1	2	0	2	2	1
1	27	2	2	3	0	1	77	1	30	35.629	0	1	0	2	1	1	1	1		58	0	1	0			2	2	0	1	1	1	0	0	0	0	0	0	1	1	1	1	1	1	1	1	1	2	1	2
1	39	2	2	3	0	1	78	2	43.75	22.8624	0	1	0	2		2	1	1	0	56	0	0				5	0	1	1	1	1	0	1	0	0	0	0	1	1	1	1	1	1	1	1	0	1	2	4
1	54	2	2	3	0	1	72	2	80	32.2979	0	2	0	2		1	1	1	0	50	0	0	0			5	0	1	1	1	1	0	1	0	0	0	0	2	1	1	2	2	1	1	1	0	1	2	2
1	55	2	2	3	0	1	81	2	45	31.5617	0	2	0	2		2	1	1		75	0	0				1	2	0	1	1	2	0	1	0	0	0	0	2	1	1	1	1	1	1	1	0	1	2	4
1	55	2	2	2	0	0	66	2	40	32.4467	0	6	1	2		1	1	2		73	0	0				3	2	0	2	1	1	0	1	0	0	0	0	2	1	1	1	1	1	1	1	0	1	2	4
1	55	2	1	3	0	1	75	2	46.2	38.4468	0	2	0	2	0	2	1	2	0	52	0	1				4	1	1	2	1	1	0	1	0	0	0	0	2	2	1	1	1	1	1	1	1	1	2	4
1	55	2	2	2	0	0	63	2	75	36.8084	0	2	0	2		2	1	1		50	0	1				2	2	1	2	1	1	0	1	0	0	0	0	1	1	1	1	1	1	1	1	0	1	2
1	55	2	2	2	0	0	62	2	100	25.2493	0	1	0	2		2	1	2		97	0	0				5	2	0	1	1	1	0	1	0	0	0	0	2	1	1	1	1	1	1	1	0	1	2	4
1	25	2	2	3	0	1	75	2	40	31.9602	0	7	1	2		1	1	1		52	0	1	0			5	2	1	1	2	1	1	1	0	1	0	0	2	1	2	2	2	2	1	1	0	2	2	4
1	39	2	1	2	0	0	58	2	70	27.5873	0	1	0	2		1	1	1		78	0	1				5	2	1	1	1	1	0	1	0	1	0	0	1	1	2	2	2	1	1	1	0	2	1	4
1	25	2	2	2	0	0	65	2	80	23.2335	0	3	1	2		1	1	1		70	0	1	1	3		5	2	1	1	2	1	1	1	0	0	0	0	2	2	1	1	2	2	1	2	0	2	2
1	27	2	2	3	0	1	77	1	15	29.6296	0	1	0	2	0	1	1	2	1	72	0	2	0			4	1	0	1	1	1	0	1	0	1	0	0	2	1	1	2	2	2	1	1	1	1	1	2
2	1	1	2	2	0	0	64	2	45	31.4627	0	3	1	2		1	1	1		70	0	1				5	2	1	1	1	1	0	1	0	0	0	0	2	2	1	2	2	1	1	1	0	2	2	4
2	1	1	2	3	0	1	85	1	40	26.4463	0	3	1	2		2	3	1		67	0	1				5	2	1	1	1	1	0	0	0	0	0	0	2	2	1	2	2	1	1	1	0	2	2	2
2	7	2	2	3	0	1	82	1	37.5	29.0657	0	2	0	2		1	1	1		59	0	0	0			5	2	0	1	1	1	0	1	0	0	0	0	2	2	1	1	1	1	1	1	0	1	2	2
2	10	2	2	2	0	0	68	2	45	24.3824	0	3	1	2		2	1	1		67	0	1	0			5	2	0	1	1	1	0	1	0	0	0	0	1	1	1	1	1	1	1	1	0	1	2
2	10	2	2	3	0	1	87	2	45	27.6361	0	1	0	1		2	3	2	0	53	0	2	2			5	1	1	1	1	1	0	1	0	0	0	0	1	2	1	1	2	1	1	1	0	1	1
2	10	2	2	1	1	0	48	2	34	28.5483	0	1	0	1		1	1	2		67	0	2	1			5	2	1	1	1	1	0	1	0	0	0	0	1	1	1	1	1	1	1	1	0	1	1	2
2	11	1	2	3	0	1	84	1	40	31.2314	0	3	1	2		1	1	1		53	0	0	0			5	2	0	1	1	1	0	1	0	0	0	0	1	1	1	1	1	1	1	1	0	2	2	2
2	13	1	2	3	0	1	81	1	54	29.4107	0	4	1	2		1	1	1		77	0	1	0	3		5	2	0	1	1	2	0	1	0	1	0	0	2	1	1	2	2	2	1	2	0	2	2	2
2	13	1	2	3	0	1	80	1	68	29.9376	0	5	1	2	1	1	1	2	0	71	0	0	0			5	0	1	1	1	1	0	1	0	0	0	0	2	1	1	1	1	1	1	1	1	1	2	4
2	13	1	2	3	0	1	74	2	25	30.9304	0	3	1	2		2	1	1	0	52	0	1	0		2	5	0	0	1	1	2	0	1	0	0	0	0	2	2	1	1	1	1	1	1	0	2	2	3
2	13	1	2	2	0	0	67	2	53	27.5134	0	1	0	2	1	1	1	2	0	79	0	0	0			5	0	0	1	1	1	0	1	0	0	0	0	2	1	1	1	1	1	1	1	1	1	2	2
2	16	2	1	3	0	1	72	2	33.75	19.1111	1	1	0	2	1	2	1	1	0	68	0	0	0	0	0	5	0	0	1	1	1	0	1	0	0	0	0	2	2	1	1	1	2	1	2	1	1	1	2
2	16	2	2	3	0	1	75	1	50	33.6221	0	1	0	2		1	1	1	0	63	0	1	0			5	0	0	1	1	1	0	1	0	0	0	0	1	2	1	1	2	1	1	1	0	2	1	2
2	16	2	2	3	0	1	84	1	93	32.8892	0	1	0	2		1	1	1	0	76	0	0	0			5	0	0	1	1	1	0	1	0	0	0	0	2	2	1	1	1	1	1	1	0	2	1	2
2	17	2	2	3	0	1	75	2	21	22.9854	0	1	0	2		1	1	1		58	0	0	0			5	2	0	1	1	1	1	1	0	0	0	0	2	2	1	1	1	1	1	1	0	2	2	4
2	20	1	2	1	1	0	51	2	20	33.1213	0	1	0	2		1	1	1		60	0	0	0			5	2	1	1	1	1	0	1	0	0	0	0	2	2	1	1	1	1	1	1	0	1	1	1
2	23	1	2	3	0	1	75	2	80	24.281	0	2	0	2		1	1	2	0	59	0	0	0		3	4	0	0	1	1	1	1	1	0	0	0	0	2	2	1	1	1	1	1	1	0	2	2	4
2	26	2	2	3	0	1	92	2	53	32.3884	0	4	1	2	1	2	3	1	0	66	0	0	0			5	0	1	1	1	1	0	1	0	0	0	0	1	2	1	1	1	1	1	1	1	2	2
2	26	2	2	3	0	1	78	2	78	27.8876	0	7	1	2		2	1	1	0	68	0	0	0			5	0	0	1	1	1	0	1	0	1	0	0	2	2	1	2	2	2	1	1	0	1	2	2
2	27	2	2	3	0	1	81	1	20	23.0469	0	1	0	2	0	1	1	1		70	0	0	0			3	2	0	1	1	1	0	0	0	0	0	0	1	2	1	1	1	1	1	1	1	1	1	1
2	28	1	1	3	0	1	70	2	50	34.9636	0	3	1	2		1	1	1	0	64	0	1	0			5	0	1	1	1	2	1	1	0	0	0	0	1	2	1	1	2	1	1	1	0	2	2
2	28	1	2	2	0	0	66	2	40	30.7958	0	3	1	2		2	1	2	0	74	0	0	0			5	0	0	1	1	1	0	1	0	0	0	0	1	1	1	1	1	1	1	1	0	1	2	4
2	29	1	2	3	0	1	83	1	45	25.0593	0	2	0	2		2	3	2	0	69	0	0	0			5	0	1	1	1	1	0	1	0	0	0	0	2	2	1	1	1	1	1	1	0	2	2	2
2	30	1	2	3	0	1	73	2	52	29.2421	0	11	1	2		2	1	1	0	63	0	0	0			2	0	1	1	1	1	0	1	0	1	0	0	2	2	1	2	2	1	1	1	0	2	2	2
2	30	1	1	1	1	0	48	2	30	28.9461	0	3	1	2		1	1	1	0	55	0	0	0			5	0	1	1	1	1	0	1	0	0	0	0	2	1	1	1	1	1	1	1	0	1	2	2
2	30	1	2	3	0	1	76	2	37.5	23.7954	0	3	1	2		2	1	1	0	52	0	0	0			2	0	1	1	1	1	1	1	0	1	0	0	2	2	1	2	2	1	1	1	0	2	2	4
2	30	1	2	2	0	0	67	2	80	24.0238	0	1	0	1		1	1	2	0	93	0	2	1			3	0	1	1	1	1	0	1	0	1	0	0	2	1	1	2	2	1	1	1	0	1	1
2	30	1	2	3	0	1	76	2	110	27.4077	0	2	0	1		1	1	1	0	65	0	2	1			1	1	0	1	1	1	1	1	0	0	0	0	2	2	1	2	2	1	1	1	0	1	2	1
2	33	1	2	3	0	1	72	1	30	33.0237	0	3	1	2		1	1	1		54	0	0				5	2	1	1	1	2	0	0	0	0	0	0	2	2	1	1	1	1	1	1	0	2	2	4
2	37	1	2	3	0	1	76	1	60	28.5483	0	4	1	2		2	1	1		80	0	0	0			5	2	0	1	1	1	0	1	0	0	0	0	1	1	1	1	2	1	1	1	0	1	2	2
2	39	2	1	2	0	0	64	2	27.2	26.9127	0	2	0	2		1	1	1		64	0	1	0			5	2	0	1	1	1	0	1	0	0	0	0	1	2	1	2	2	1	1	1	0	1	2	4
2	39	2	2	3	0	1	77	2	125	30.8642	0	1	0	2	1	2	1	1		51	0	1	0			5	2	0	1	1	1	0	1	0	0	0	0	1	2	1	1	1	1	1	1	1	1	2	4
2	41	2	2	3	0	1	73	2	37.5	30.0712	0	1	0	2		1	1	2		69	0	1	0			5	2	1	1	1	1	0	1	0	0	0	0	1	2	1	1	1	1	1	1	0	2	1	1
2	42	1	2	2	0	0	68	2	50	27.6361	0	2	0	2		1	1	1		63	0	0	0			5	2	0	1	1	1	0	1	0	0	0	0	2	2	1	1	1	1	1	1	0	1	2	2
2	42	1	2	3	0	1	76	2	50	24.8163	0	1	0	2		2	1	1		63	0	1	0			5	2	1	1	1	1	0	1	0	0	0	0	2	2	1	1	1	1	1	1	0	1	1
2	44	1	2	3	0	1	73	2	100	24.9108	0	7	1	2		1	1	2	0	57	0	1				5	0	0	1	1	1	0	1	0	0	0	0	2	1	1	2	2	1	1	1	0	1	2	2
2	47	1	2	3	0	1	77	2	120	31.9559	0	4	1	2		2	1	1	0	64	0	0				5	0	1	1	1	1	0	1	0	0	0	0	2	2	1	1	1	2	1	1	0	2	2
2	49	1	2	3	0	1	80	2	25	31.1791	0	8	1	2		2	1	1		88	0	0	0			4	2	1	2	2	1	1	1	0	0	0	0	2	2	1	1	1	1	1	1	0	1	2	2
2	49	1	1	1	1	0	54	1	20	27.6817	0	2	0	2		2	1	1	0	74	0	0	0			5	0	0	1	1	1	0	1	0	0	0	0	2	1	1	1	1	1	1	1	0	1	2	2
2	51	2	2	2	0	0	62	2	40	21.0937	0	1	0	2		1	1	1	0	74	0	1	0			5	0	0	1	1	1	0	1	0	1	0	0	2	2	1	2	2	1	1	1	0	2	1
2	52	1	2	2	0	0	60	2	11	38.8642	0	4	1	2		2	3	1	0	52	0	1	0			5	0	1	1	1	1	0	1	0	0	0	0	1	1	1	1	1	1	1	1	0	2	2
2	54	2	2	3	0	1	77	2	45	23.1084	0	1	0	2		1	1	2	1	67	0	0	0			2	1	1	1	1	1	0	1	0	0	0	0	2	1	1	1	1	1	1	1	0	1	1	2
2	10	2	1	2	0	0	69	1	25	27.5873	0	8	1	2		2	1	1		58	0	1				5	2	0	1	1	1	0	0	0	0	0	0	2	1	2	1	2	1	1	1	0	1	2	2
2	14	1	2	1	1	0	42	2	20	22.1453	0	1	0	1		1	1	2	1	76	0	2	2			5	1	1	1	1	1	0	1	0	1	0	0	2	2	2	2	2	1	1	1	0	2	1
2	21	2	1	1	1	0	55	2	31.25	31.5721	0	2	0	2		1	1	2		52	0	0	0		2	5	2	1	1	1	2	0	1	0	0	0	0	2	2	2	2	2	1	1	1	0	2	2	4
2	26	2	2	3	0	1	71	1	40	27.9155	0	6	1	2		1	1	1		77	0	1	0			2	2	0	1	1	1	0	1	0	0	0	0	1	2	2	1	1	1	1	1	0	2	2	3
2	38	2	2	2	0	0	68	2	25	25.6369	0	1	0	2		2	1	2	0	70	0	0	0		3	5	0	0	1	1	1	0	1	0	1	0	0	2	2	2	2	2	1	1	1	0	1	2	2
2	40	1	2	3	0	1	78	2	80	28.3447	0	2	0	2		1	1	2	0	50	0	0	0			5	0	1	1	1	1	0	1	0	1	0	0	2	2	2	2	2	2	1	1	0	2	2	2
2	44	1	2	3	0	1	70	2	120	32.0461	0	1	0	2		1	1	2		57	0	1	0			5	2	1	1	1	1	1	1	0	1	0	0	1	1	2	2	2	2	1	1	0	1	2	4
2	44	1	1	3	0	1	73	2	67.5	22.8624	0	3	1	2		1	1	2	0	69	0	0	0			2	0	1	1	1	1	0	1	0	1	0	0	2	1	2	1	2	1	1	1	0	1	2	4
2	52	1	1	3	0	1	79	2	34	17.8417	1	2	0	2		2	1	1		89	0	1	0			5	2	0	1	1	1	1	1	0	0	0	0	2	2	2	1	1	1	1	1	0	1	2	2
2	26	2	2	2	0	0	67	2	78	28.0816	0	2	0	2	0	1	1	2	0	55	0	1	0		1	5	0	1	1	1	1	1	1	0	1	0	0	1	2	2	2	2	1	1	1	1	2	2	3
2	28	1	1	2	0	0	59	2	18	23.4221	0	2	0	2		2	1	1	1	79	0	1				5	1	0	1	2	1	0	1	0	1	0	0	2	1	2	2	2	1	1	1	0	2	2	4
2	4	2	2	2	0	0	62	2	40	24.093	0	9	1	2		2	1	1	0	88	0	3	0			5	1	1	1	2	1	1	1	0	1	0	0	2	1	1	2	2	1	1	1	0	2	2	4
2	5	1	1	2	0	0	60	2	60	39.7283	0	1	0	2		1	1	1	1	55	0	2	0	3		4	1	1	1	2	2	1	1	0	1	0	0	1	2	1	2	2	2	1	2	0	2	2	2
2	9	2	2	2	0	0	59	2	45	37.1094	0	2	0	2		1	1	1		61	0	2				5	2	1	1	2	1	0	1	0	0	0	0	2	1	1	2	2	1	1	1	0	2	2
2	9	2	2	2	0	0	64	2	80	28.4005	0	1	0	2		2	1	2		59	0	2	0	2		5	2	0	2	1	1	1	1	0	1	0	0	2	1	1	2	2	2	2	2	0	2	2	3
2	10	2	1	2	0	0	68	2	50	21.2183	0	1	0	2		2	3	2	0	67	0	4	2			5	0	0	1	1	1	0	1	0	1	0	0	1	1	1	2	2	1	1	1	0	2	1	3
2	10	2	2	1	1	0	49	2	52.5	22.2041	0	1	0	2		1	1	1	0	62	0	2				2	0	0	1	2	1	0	1	0	0	0	0	2	1	1	1	2	1	1	1	0	1	1	3
2	10	2	2	2	0	0	69	1	56	27.6601	0	1	0	2		1	1	1		60	0	3	0			5	2	1	2	1	2	0	0	0	0	0	0	1	2	1	2	2	1	1	1	0	2	1
2	14	1	2	3	0	1	71	1	20	32.4062	0	7	1	2		1	1	1		76	0	2	0			2	2	0	1	1	1	0	1	0	0	0	0	1	1	1	1	1	1	1	1	0	1	2
2	14	1	2	3	0	1	77	1	45	33.6485	0	4	1	2		1	1	1	0	65	0	2	0			2	1	1	1	1	1	0	1	0	0	0	0	1	1	1	1	1	1	1	1	0	1	2	4
2	15	1	2	3	0	1	81	1	30	22.6757	0	3	1	2	1	2	1	1	0	72	0	2	1			5	1	1	1	1	1	0	1	0	0	0	0	1	2	1	1	1	1	1	1	1	2	2	1
2	16	2	2	3	0	1	81	1	24	32.6905	0	1	0	2		1	1	1	1	60	0	2				5	1	1	1	1	1	0	0	0	0	0	0	2	2	1	1	1	1	1	1	0	2	1	2
2	22	1	2	2	0	0	67	2	20	39.0835	0	5	1	2		2	3	1		65	0	1	1			2	2	0	1	1	2	0	1	0	1	0	0	1	2	1	2	2	1	1	1	0	2	2	4
2	30	1	2	3	0	1	88	1	60	24.7409	0	4	1	2		1	1	2		63	0	4	0			4	2	1	1	1	1	0	1	0	0	0	0	2	2	1	2	2	1	2	1	0	2	2
2	30	1	2	3	0	1	89	2	25	27.8159	0	2	0	2		1	1	1	0	99	0	2	0			2	0	0	1	1	1	0	1	0	1	0	0	2	2	1	2	2	1	1	1	0	1	2	1
2	30	1	2	3	0	1	85	1	25	29.2421	0	2	0	2		2	1	1	0	81	0	6	0			4	1	1	1	1	1	0	1	0	1	0	0	1	2	1	2	2	1	1	1	0	2	2	1
2	33	1	2	3	0	1	75	2	87.5	28.1625	0	4	1	2		2	1	2	1	67	0	3	0			5	1	1	1	1	1	0	1	0	0	0	0	1	2	1	1	1	1	1	1	0	2	2	2
2	37	1	2	3	0	1	87	1	50	27.4714	0	2	0	2		1	1	1		77	0	3	0			5	2	1	1	1	1	0	1	0	0	0	0	2	2	1	1	1	1	1	1	0	2	2	3
2	37	1	2	3	0	1	78	1	50	27.5312	0	3	1	2		1	1	1		118	0	2	0			5	2	0	1	1	2	0	1	0	0	0	0	2	2	1	2	2	1	1	1	0	2	2	1
2	52	1	2	3	0	1	87	2	60	31.2026	0	2	0	2		1	1	2		70	0	1	1			5	2	1	1	1	2	0	1	0	0	0	0	1	1	1	1	1	1	1	1	0	1	2	1
2	33	1	1	3	0	1	71	1	45	31.1846	0	2	0	2		1	1	2	0	63	0	2				5	0	0	1	1	1	0	0	0	0	0	0	2	1	2	1	1	1	1	1	0	2	2	2
1	10	2	2	3	0	1	71	2	20	25.7117	0	1	0	2	1	1	1	1	0	56	0	1	0			5	0	0	1	1	1	0	1	0	0	0	0	1	1	1	1	1	1	1	1	1	1	1	2
1	16	2	2	3	0	1	89	2	110	24.1288	0	2	0	1		2	1	1	0	69	0	2	1		3	5	1	0	1	1	1	0	1	0	0	0	0	2	2	1	1	1	1	1	1	0	2	2	2
1	51	2	2	2	0	0	68	2	40	28.7274	0	3	1	2		1	1	1	0	76	0	0	0			5	0	0	1	1	1	0	1	0	0	0	0	2	2	1	2	2	1	1	1	0	1	2	2
1	54	2	1	2	0	0	65	1	45	30.116	0	2	0	2		1	1	1	0	53	0	0	0			5	0	0	1	1	1	0	1	0	0	0	0	2	2	1	1	1	1	1	1	0	2	2	4
1	25	2	2	2	0	0	65	2	40	20.7967	1	4	1	2		1	1	1		70	0	1	0	3		5	2	1	1	1	1	0	1	0	1	0	0	2	2	2	2	2	2	1	2	0	2	2	4
1	41	2	1	2	0	0	66	2	15	27.3437	0	4	1	2		1	1	1		107	0	1	1			5	2	0	1	1	1	0	1	0	1	0	0	2	2	1	2	2	2	1	1	0	2	2	1
1	41	2	2	2	0	0	56	2	30	23.3844	0	1	0	2		2	1	1		79	0	2	0			5	2	1	1	1	1	0	1	0	0	0	0	2	2	1	1	1	1	1	1	0	1	1
1	51	2	2	3	0	1	80	1	25	29.3333	0	3	1	2		1	1	1		56	0	3	0			5	2	1	2	1	1	0	1	0	0	0	0	1	2	1	2	2	1	1	1	0	2	2
1	10	2	1	3	0	1	80	1	40	21.3333	0	4	1	2	1	2	3	1	0	65	0	3	1		4	4	1	0	1	1	2	0	1	0	1	0	0	1	1	2	1	1	1	1	1	1	2	2	1
2	1	1	2	3	0	1	81	1	20	27.3588	0	2	0	2		2	1	1	0	61	0	0	0			2	1	1	1	1	1	0	1	0	1	0	0	2	2	1	2	2	1	1	1	0	2	2	2
2	4	2	1	3	0	1	70	2	96	22.0604	0	8	1	2		2	1	1		70	0	1				5	2	0	1	1	1	0	1	0	0	0	0	2	2	1	1	2	2	1	1	0	2	2	4
2	4	2	2	3	0	1	82	2	55	33.6485	0	3	1	1		1	1	1		86	0	2	2			5	2	0	1	1	1	0	1	0	0	0	0	2	2	1	2	2	1	1	1	0	1	2	1
2	5	1	1	2	0	0	58	2	48.75	39.2143	0	3	1	2		2	1	1		59	0	0	0			5	2		1	2	1	0	1	0	0	0	0	2	2	1	1	1	1	1	1	0	1	2	2
2	5	1	1	1	1	0	44	2	16	35.693	0	1	0	2		1	1	1		55	0	0	0			5	2	1	1	1	1	0	1	0	1	0	0	1	2	1	2	2	2	1	1	0	2	2	2
2	10	2	2	2	0	0	68	1	45	28.5483	0	1	0	2		2	1	1		63	0	1				5	2	0	1	1	1	0	0	0	0	0	0	1	2	1	2	2	1	1	1	0	1	1	3
2	10	2	1	2	0	0	61	1	30	24.4352	0	1	0	2		1	1	1		59	0	1				5	2	0	1	1	1	0	0	0	0	0	0	1	1	1	1	1	1	1	1	0	1	1
2	10	2	1	2	0	0	66	2	20	23.8751	0	1	0	2		1	1	1	0	56	0	0				2	0	0	1	1	1	0	0	0	0	0	0	1	2	1	1	2	1	1	1	0	1	1	2
2	12	1	2	3	0	1	78	2	160	27.7778	0	3	1	2		1	1	1	0	63	0	0	0			5	0	0	1	1	1	0	1	0	0	0	0	2	1	1	1	1	1	1	1	0	2	2	2
2	15	1	2	2	0	0	67	1	35	21.7994	0	4	1	2	0	1	1	1		60	0	1	0			2	2	0	1	1	1	0	1	0	0	0	0	1	1	1	1	1	1	1	1	1	1	2
2	15	1	2	2	0	0	63	1	40	32.3232	0	1	0	2	1	1	1	1	1	60	0	1	0	1		3	1	1	1	2	1	0	0	0	1	0	0	2	2	1	2	2	2	2	2	1	2	1	1
2	15	1	2	2	0	0	67	1	60	31.1791	0	3	1	2	1	1	1	1	1	59	0	0	0	1		4	1	1	1	1	1	0	1	0	1	0	0	1	1	1	2	2	2	1	2	1	1	2	1
2	15	1	2	3	0	1	77	2	80	26.4463	0	3	1	2	1	2	1	1		53	0	1	0			5	2	0	1	1	1	0	1	0	0	0	0	2	2	1	1	1	1	1	1	1	2	2	2
2	15	1	2	2	0	0	66	1	45	53.0236	0	3	1	1	1	2	1	1	1	53	0	2	1			5	1	0	1	1	1	0	1	0	0	0	0	1	1	1	1	1	1	1	1	1	2	2	1
2	16	2	2	3	0	1	86	2	45	25.2994	0	2	0	2	1	1	1	2	0	75	0	0	0	4	4	5	0	1	1	1	1	0	1	0	0	0	0	2	2	1	1	1	1	1	2	1	2	2	2
2	17	2	2	3	0	1	79	2	18.75	31.2175	0	1	0	2		2	1	2		68	0	1				5	2	0	1	1	1	0	0	0	0	0	0	2	1	1	1	1	1	1	1	0	1	1	2
2	17	2	2	3	0	1	71	1	26.25	31.2452	0	1	0	2		1	1	1	0	65	0	1				5	0	0	1	1	1	0	0	0	0	0	0	1	1	1	1	1	1	1	1	0	1	1	4
2	17	2	2	2	0	0	68	1	15	23.03	0	5	1	2		2	1	1		65	0	1	0			5	2	0	1	1	1	0	1	0	0	0	0	1	1	1	1	1	1	1	1	0	2	2	1
2	22	1	2	3	0	1	77	2	45	28.7268	0	1	0	2		1	1	1		90	0	0	0			1	2	0	1	1	1	0	1	0	0	0	0	1	1	1	2	2	1	1	1	0	1	2	4
2	22	1	2	3	0	1	77	2	37.5	34.5776	0	1	0	2		1	1	1		74	0	0	0			1	2	0	1	1	1	0	1	0	0	0	0	1	1	1	1	2	1	1	1	0	2	1	2
2	22	1	2	3	0	1	75	2	40	24.858	0	7	1	2		1	1	1		68	0	0	0			2	2	0	1	1	1	0	1	0	1	0	0	1	1	1	2	2	1	1	1	0	2	2	2
2	23	1	2	2	0	0	61	2	66	42.9752	0	2	0	2	1	2	1	2	0	68	0	0	0			4	0	0	1	1	1	0	1	0	0	0	0	1	1	1	1	2	1	1	1	1	1	2	2
2	27	2	2	3	0	1	82	1	90	38.8724	0	1	0	2		1	1	1		58	0	0	0			5	2	0	1	1	1	0	0	0	0	0	0	1	1	1	1	1	1	1	1	0	2	1	4
2	27	2	2	2	0	0	64	1	90	27.7575	0	1	0	2		1	1	1		57	0	1	0			5	2	1	1	1	1	0	0	0	0	0	0	1	1	1	1	2	1	1	1	0	2	1	4
2	27	2	2	3	0	1	78	1	50	24.3141	0	2	0	2		2	1	1	0	54	0	0	0	3		5	1	1	1	1	1	0	1	0	0	0	0	2	2	1	1	1	2	1	2	0	1	2
2	27	2	2	3	0	1	70	1	90	30.8596	0	4	1	2	0	2	1	1		52	0	1				5	2	1	1	2	1	0	0	0	0	0	0	1	2	1	1	1	1	1	1	1	2	2	4
2	27	2	2	3	0	1	80	1	17	32.5964	0	1	0	2		1	1	1		75	0	1				5	2	1	1	1	1	0	0	0	0	0	0	2	2	1	2	2	1	1	1	0	1	1
2	28	1	2	2	0	0	57	2	80	20.2812	1	1	0	2		1	1	1	1	85	0	1	0	1		5	1	0	1	1	1	0	1	0	1	0	0	2	1	1	2	2	2	1	2	0	1	1
2	28	1	2	2	0	0	64	2	70	31.2175	0	2	0	2	1	1	1	1	1	61	0	1			4	5	1	1	2	1	2	0	1	0	0	0	0	1	2	1	2	2	1	1	1	1	1	2	1
2	28	1	1	3	0	1	70	2	40	34.9636	0	3	1	1		1	1	1	0	64	0	2	1			5	0	0	1	1	2	0	1	0	1	0	0	2	2	1	2	2	1	1	1	0	2	2	1
2	29	1	2	3	0	1	71	1	30	26.0276	0	4	1	2		2	1	2		61	0	1	0			5	2	1	1	1	1	0	1	0	0	0	0	2	1	1	1	1	1	1	1	0	2	2	4
2	29	1	2	3	0	1	75	2	67.5	28.7197	0	4	1	2		1	1	2		57	0	1	0			5	2	1	1	1	1	1	1	0	0	0	0	2	1	1	1	1	1	1	1	0	2	2	2
2	29	1	2	3	0	1	73	1	55	25.7117	0	3	1	2		2	1	2		52	0	1	0	4		5	2	1	1	1	2	0	1	0	0	0	0	1	2	1	1	1	2	1	2	0	2	2	2
2	29	1	2	1	1	0	41	2	42	28.9051	0	2	0	2		2	1	2	0	86	0	0	0			5	0	0	1	1	1	0	1	0	0	0	0	2	2	1	1	1	2	1	1	0	2	2	1
2	31	1	2	3	0	1	85	1	100	27.2817	0	6	1	2		2	1	1		61	0	1				5	2	1	1	1	1	0	0	0	0	0	0	2	2	1	2	2	1	1	1	0	2	2	2
2	33	1	2	3	0	1	90	1	25	29.4758	0	5	1	2		1	1	1		53	0	0				5	2	0	1	1	2	0	1	0	0	0	0	1	2	1	1	1	1	1	1	0	1	2	1
2	37	1	1	2	0	0	59	2	20	42.0015	0	7	1	2		1	1	1		75	0	1	0			5	2	0	1	1	1	0	1	0	0	0	0	1	2	1	1	1	1	1	1	0	1	2	4
2	40	1	2	3	0	1	73	2	35	34.4222	0	3	1	2		1	1	1		54	0	0	0			5	2	1	1	1	1	0	1	0	0	0	0	2	2	1	2	2	1	1	1	0	2	2	3
2	41	2	2	3	0	1	70	2	40	38.6719	0	3	1	2		1	1	1		58	0	0	0			5	2	1	1	1	1	0	1	0	0	0	0	1	2	1	2	2	1	1	1	0	1	2
2	47	1	2	3	0	1	77	1	40	33.1726	0	2	0	2		2	1	1		51	0	0	0			5	2	1	1	1	1	0	1	0	0	0	0	2	2	1	1	1	1	1	1	0	2	2	1
2	47	1	2	2	0	0	62	2	52.5	24.1588	0	1	0	2		2	1	1		72	0	0	0			5	2	0	1	1	1	0	1	0	0	0	0	2	2	1	1	1	1	1	1	0	1	1	2
2	47	1	2	3	0	1	75	1	100	32.8125	0	2	0	2		1	1	1	0	66	0	0	0	2		5	0	1	1	1	2	0	1	0	1	0	0	2	2	1	1	2	2	1	2	0	2	2	2
2	48	2	2	2	0	0	68	2	137.5	29.7578	0	4	1	2		2	1	1	0	63	0	0	0			5	0	0	1	1	1	0	1	0	1	0	0	2	2	1	2	2	1	1	1	0	2	2	3
2	48	2	2	3	0	1	83	2	120	28.6689	0	4	1	2		2	1	1	0	62	0	0				5	1	1	1	1	1	0	1	0	1	0	0	1	1	1	2	2	1	1	1	0	2	2	1
2	49	1	2	3	0	1	79	2	52.5	28.4053	0	9	1	2		2	1	2	0	64	0	0	0			5	0	0	1	1	1	0	1	0	0	0	0	2	1	1	1	1	2	1	1	0	2	2	3
2	49	1	2	2	0	0	64	2	33	25.1559	0	1	0	2		2	1	2		53	0	1	0			5	2	0	2	1	1	1	1	0	0	0	0	2	1	1	2	2	1	1	1	0	2	2	2
2	49	1	2	3	0	1	91	2	45	30.8365	0	3	1	2		2	1	1		72	0	1	0			2	2	1	1	1	2	0	1	0	0	0	0	2	1	1	1	1	1	1	1	0	1	2	2
2	52	1	1	2	0	0	59	2	28.8	30.4438	0	2	0	2		2	1	2		98	0	1	0			5	2	0	1	1	1	0	1	0	0	0	0	2	1	1	1	1	1	1	1	0	2	2
2	54	2	2	3	0	1	74	2	60	23.4375	0	2	0	2		2	1	2	0	52	0	1	0			2	0	0	1	1	1	1	1	0	0	0	0	2	1	1	1	1	1	1	1	0	2	2	2
2	58	1	2	2	0	0	68	2	122.5	25.4327	0	1	0	1	1	1	1	1		62	0	2	2		2	5	2	1	1	1	1	0	1	0	0	0	0	2	1	1	1	1	1	1	1	1	2	2
2	1	1	2	3	0	1	75	1	50	26.2336	0	1	0	2		2	1	1	0	60	0	0	0			2	1	0	1	1	1	0	1	0	1	0	0	2	2	2	2	2	1	1	1	0	1	2	1
2	1	1	2	2	0	0	63	1	56	28.9647	0	1	0	2		2	3	2	1	55	0	1	0			5	1	1	1	1	1	0	1	0	1	0	0	1	2	2	2	2	1	1	1	0	2	2	1
2	3	1	1	2	0	0	63	2	29	35.4367	0	4	1	2		2	1	2	0	58	0	1				5	0	1	1	1	1	0	1	0	0	0	0	2	2	2	2	2	1	1	1	0	1	2	1
2	12	1	1	2	0	0	64	2	110	26.6389	0	1	0	2		2	1	1		54	0	1				5	2	1	1	1	1	0	0	0	0	0	0	1	1	2	2	2	1	1	1	0	1	1	2
2	12	1	2	2	0	0	59	2	52.5	22.9481	0	1	0	2	1	1	1	1	0	55	0	1				5	0	0	1	1	1	0	0	0	1	0	0	2	1	2	2	2	1	1	1	1	2	1	2
2	38	2	1	1	1	0	54	1	45	24.5268	0	1	0	2		1	1	1	0	69	0	0	0			5	0	0	1	1	2	0	0	0	1	0	0	2	1	2	2	2	1	1	1	0	1	1
2	40	1	2	3	0	1	77	2	90	25.5296	0	9	1	2		1	1	2		56	0	0	0			5	2	1	1	1	1	0	1	0	1	0	0	2	2	2	2	2	1	1	1	0	2	2	3
2	2	2	2	3	0	1	77	1	40	28.8415	0	3	1	2	1	2	1	1		61	0	2				4	2	0	1	1	1	0	0	0	0	0	0	1	1	1	2	2	1	1	1	1	1	2	2
2	2	2	2	3	0	1	80	2	47	32.8892	0	9	1	2	1	2	1	1	0	80	0	2				5	0	1	1	1	1	0	1	0	1	0	0	2	2	1	2	2	1	1	1	1	2	2	4
2	5	1	2	3	0	1	83	2	42	29.7442	0	2	0	2		2	1	1		51	0	3	0			5	2	1	1	1	1	0	1	0	0	0	0	1	2	1	1	1	1	1	1	0	1	2
2	15	1	2	3	0	1	84	1	80	24.5089	0	2	0	2	0	1	1	1		74	0	2	0			5	2	0	1	1	1	0	1	0	0	0	0	2	1	1	1	1	1	1	1	1	2	2	2
2	15	1	2	2	0	0	66	1	52.5	31.5537	0	3	1	2		2	1	1		71	0	2	2			5	2	1	1	1	1	0	1	0	0	0	0	2	2	1	1	1	1	1	1	0	2	2	1
2	15	1	2	3	0	1	75	1	45	28.764	0	11	1	2	1	2	1	1	0	70	0	3	0			5	1	1	1	1	1	0	1	0	0	0	0	1	1	1	1	1	1	1	1	1	2	2
2	16	2	2	3	0	1	92	1	140	24.9649	0	1	0	2		2	1	1	0	69	0	3	0			5	1	1	1	1	1	0	0	0	0	0	0	1	2	1	1	1	1	1	1	0	1	1	2
2	27	2	2	3	0	1	72	1	50	22.68	0	1	0	2		1	1	2		84	0	2	0			5	2	1	1	1	1	0	0	0	0	0	0	1	2	1	1	1	1	1	1	0	2	1	1
2	28	1	2	3	0	1	80	2	40	31.9922	0	3	1	2		2	1	1	0	76	0	3	1	6	5	5	1	1	1	1	2	0	1	0	1	0	0	1	2	1	2	2	2	2	2	0	1	2	2
2	28	1	2	2	0	0	57	1	120	19.6052	1	1	0	2		2	1	1	1	66	0	7	0	1		5	1	1	1	1	1	0	0	0	1	0	0	2	2	1	2	2	2	1	2	0	2	1
2	41	2	2	3	0	1	82	2	40	31.8047	0	3	1	2		2	1	1		61	0	2	0			5	2	0	1	1	1	0	1	0	0	0	0	2	2	1	1	1	1	1	1	0	1	2	3
2	41	2	2	3	0	1	82	2	40	27.5482	0	1	0	2		2	3	1		130	0	3	0			5	2	0	1	1	1	0	1	0	0	0	0	2	2	1	1	1	1	1	1	0	2	1	1
2	49	1	2	3	0	1	79	2	34	27.7323	0	2	0	2		2	1	1		79	0	4	0			5	2	1	1	1	1	0	1	0	0	0	0	2	1	1	1	1	1	1	1	0	1	2	2
2	49	1	2	3	0	1	82	2	90	25.2826	0	1	0	2		2	3	1		59	0	3	0			5	2	1	1	1	2	0	1	0	0	0	0	2	2	1	1	1	1	1	1	0	2	1	2
2	4	2	2	2	0	0	56	1	20	26.493	0	1	0	2		1	1	1		77	0	1	1			5	2	0	1	1	1	0	0	0	1	0	0	2	2	2	2	2	2	1	1	0	2	1	2
2	10	2	1	2	0	0	59	2	21	24.1288	0	7	1	2		2	3	2	0	74	0	3	1			5	0	0	1	2	1	0	1	0	1	0	0	2	1	2	2	2	1	1	1	0	2	2	2
2	12	1	2	3	0	1	77	1	157.5	28.4011	0	2	0	2		2	1	1		73	0	4				5	2	1	1	1	1	0	0	0	0	0	0	2	1	2	2	2	2	2	1	0	1	2	2
1	54	2	2	3	0	1	73	1	40	31.8616	0	1	0	2		1	1	1	0	79	0	0	0			5	0	0	1	1	2	0	0	0	0	0	0	1	2	1	1	1	1	1	1	0	2	1
2	27	2	2	3	0	1	89	1	60	24.3865	0	1	0	2		1	3	1		52	0	0	0		4	5	2	1	1	1	1	0	1	0	0	0	0	1	1	1	1	1	1	1	1	0	2	2	1
2	27	2	2	2	0	0	64	1	40	28.8415	0	4	1	2		1	1	1		50	0	1				5	2	0	1	1	1	0	0	0	0	0	0	2	1	1	2	2	2	1	1	0	1	2
2	27	2	2	2	0	0	63	1	20	27.1809	0	3	1	2		1	1	1		67	0	0	0			5	2	1	1	1	1	0	1	0	0	0	0	1	1	1	1	1	1	1	1	0	1	2
2	42	1	2	2	0	0	59	2	120	26.7755	0	9	1	2		1	1	1		71	0	1	0			5	2		1	1	1	0	1	0	0	0	0	1	2	1	1	2	1	1	1	0	2	2	4
2	10	2	2	2	0	0	61	1	45	24.4473	0	1	0	2		1	1	1		65	0	2	1		4	5	2	1	1	1	1	0	0	0	0	0	0	1	2	1	1	1	1	1	1	0	1	1
2	23	1	2	2	0	0	66	1	30	30.4867	0	1	0	2		1	1	2	0	56	0	3				1	1		1	1	1	0	0	0	0	0	0	2	2	1	1	1	1	1	1	0	2	1	1
2	40	1	2	2	0	0	68	2	120	26.1719	0	1	0	2		2	3	1		67	0	1	1			5	2	1	1	1	1	0	1	0	0	0	0	2	2	1	2	2	2	1	1	0	2	2
2	47	1	1	2	0	0	59	2	52.5	24.2187	0	4	1	2		2	1	1	1	84	0	3		1		5	1	0	1	1	1	0	1	0	1	0	0	2	1	1	2	2	2	1	2	0	2	2	3
2	22	1	2	3	0	1	76	2	40	25.462	0	3	1	2		1	1	1	0	60	0					4	0	1	2	2	2	0	1	0	1	1	1	1	2	1	1	2	2	2	1	0	2	2	4
2	22	1	2	3	0	1	85	2	30	24.4898	0	2	0	2		2	1	1	0	58	0		0			4	1	1	1	1	2	0	1	0	0	1	1	1	2	1	1	1	1	1	1	0	1	2	4
2	22	1	2	3	0	1	76	2	45	28.0102	0	1	0	2		2	1	1	0	77	0		0			4	0	1	1	1	2	0	1	0	0	1	1	1	2	1	2	1	1	1	1	0	1	1	4
2	22	1	2	3	0	1	79	2	30	23.4375	0	3	1	2		2	1	1	0	66	0		0			4	1	1	1	1	2	0	1	0	0	1	1	1	2	1	1	1	1	1	1	0	1	2	4
2	19	2	2	2	0	0	68	2	15	31.6263	0	4	1	2		2	1	1	0	52	0					5	0	0	1	1	1	0	1	0	0	0	1	1	1	1	1	1	1	1	1	0	1	2
2	22	1	2	2	0	0	56	2	27	29.5106	0	3	1	2		1	1	1	0	62	0					2	0	0	1	1	1	0	1	0	0	0	1	1	1	1	1	1	1	1	1	0	2	2	4
2	22	1	2	3	0	1	86	2	60	24.2215	0	2	0	2		2	1	1	0	60	0					2	0	0	1	1	1	0	1	0	0	0	1	1	1	1	1	2	1	2	1	0	1	2	4
2	22	1	2	3	0	1	77	2	30	22.8571	0	2	0	2		2	1	1	0	106	0					2	0	0	1	1	1	0	1	0	0	0	1	1	1	1	1	1	1	2	1	0	1	2	4
2	22	1	2	3	0	1	80	2	35	24.2215	0	4	1	2		2	1	1	1	78	0					4	1	1	1	1	2	0	1	0	1	0	1	1	2	1	2	2	1	1	1	0	2	2	4
2	22	1	2	3	0	1	84	2	50	26.8923	0	1	0	2		1	1	2	0	72	0		0			2	0	1	1	1	1	0	1	0	0	0	1	1	1	1	1	1	1	1	1	0	1	1	4
2	22	1	2	2	0	0	63	2	58.75	23.939	0	1	0	2		2	1	1		70	0		0			2	2	0	1	1	1	0	1	0	0	0	1	1	1	1	1	1	1	1	1	0	1	1	4
2	28	1	1	3	0	1	79	2	40	34.6021	0	9	1	2		1	1	1	0	90	0			3		5	0	1	1	1	2	0	1	0	1	0	1	2	2	1	2	2	2	1	2	0	1	2	4
2	50	2	2	2	0	0	63	1	19	30.4878	0	2	0	2		1	1	1	0	63	0					5	0	1	1	1	1	0	0	0	0	0	1	1	1	1	1	1	1	1	1	0	1	2	4
2	58	1	2	3	0	1	83	1	180	31.5334	0	2	0	2	1	1	1	1		53	0					5	2	1	1	2	1	0	0	0	0	0	1	2	2	1	2	2	2	1	1	1	1	2
2	1	1	2	3	0	1	81	1	40	23.9512	0	1	0	2		2	1	1		76	0					5	2	1	1	1	2	0	0	0	1	0	1	2	2	2	2	2	1	1	1	0	2	1	1
1	7	2	2	2	0	0	67	2	87.5	29.0533	0	3	1	2		2	1	1	0	56	0					5	0	0	1	1	1	0	1	0	0	0	0	2	1	1	1	1	1	1	1	0	1	2	2
1	39	2	2	2	0	0	60	2	92.45	31.7418	0	2	0	2		2	1	1		63	0					1	2	1	1	1	1	0	1	0	0	0	0	1	1	1	2	2	1	1	1	0	1	2	4
1	55	2	2	2	0	0	69	2	30	36.4299	0	1	0	2		2	1	1		71	0					5	2	0	1	1	1	0	0	0	0	0	0	1	1	1	1	1	1	1	1	0	1	1
1	59	2	1	2	0	0	61	2	80	28.441	0	2	0	2	1	1	1	1	1	62	0			1		5	1	0	1	1	1	0	1	0	1	0	0	1	1	1	2	2	2	1	2	1	2	2	4
1	24	2	2	2	0	0	61	2	80	23.5898	0	7	1	2		1	1	2		51	0					4	2	1	1	1	1	0	1	0	1	0	0	2	2	2	2	2	1	2	1	0	2	2
2	10	2	2	3	0	1	78	1	92	30.2222	0	1	0	2	1	1	1	1	0	67	0					2	0	0	1	1	1	0	0	0	1	0	0	1	2	1	2	2	1	1	1	1	2	1	2
2	11	1	2	2	0	0	66	2	30	29.7576	0	2	0	2		2	1	1		52	0					5	2	1	1	1	1	0	0	0	0	0	0	1	1	1	1	1	1	1	1	0	2	2	2
2	37	1	2	2	0	0	62	2	80	35.5469	0	1	0	2		2	1	2		52	0					5	2	1	2	1	2	0	1	0	0	0	0	1	2	1	1	2	1	1	1	0	1	2	1
2	39	2	2	2	0	0	69	2	122.5	34.2504	0	1	0	2		2	1	1		62	0					5	2	0	1	1	1	0	0	0	0	0	0	2	1	1	1	1	1	1	1	0	1	1	4
2	42	1	2	3	0	1	72	2	30	28.0664	0	9	1	2		1	1	1		75	0					5	2	0	1	1	1	0	0	0	0	0	0	2	1	1	1	2	1	1	1	0	2	2	4
2	43	2	2	3	0	1	75	2	30	26.1224	0	4	1	2		1	1	2		50	0					4	2	1	1	1	1	0	1	0	0	0	0	1	1	1	1	1	1	1	1	0	1	2
2	50	2	2	3	0	1	81	1	40	23.0518	0	9	1	2	1	1	1	1	1	56	0			2		5	1	1	1	2	1	0	0	0	1	0	0	2	1	1	2	2	2	2	2	1	2	2
2	56	1	2	3	0	1	75	2	50	21.4692	0	4	1	2		1	1	1		81	0					5	2	0	1	1	1	0	0	0	0	0	0	2	1	1	2	2	1	1	1	0	2	2	1
2	59	2	1	2	0	0	65	2	40	29.9376	0	8	1	2	1	2	1	1	1	54	0				1	5	1		1	1	1	0	0	0	0	0	0	1	1	1	2	1	1	1	1	1	2	2	4
2	2	2	2	2	0	0	68	2	50	27.9155	0	2	0	2		1	1	1		59	0					5	2	0	1	1	1	0	0	0	1	0	0	2	2	2	2	2	1	1	1	0	2	2
2	2	2	2	2	0	0	68	1	25	27.9155	0	1	0	2		2	1	1		59	0					5	2	0	1	1	1	0	0	0	0	0	0	2	2	2	1	1	1	1	1	0	2	1	2
1	24	2	2	2	0	0	65	1	26.25	26.9896	0	1	0	2		1	1	2	0	85	0					2	0	1	1	2	1	0	0	0	1	0	0	2	1	1	2	2	1	2	1	0	1	1	4
1	24	2	2	1	1	0	55	2	40	36.4938	0	2	0	2		1	1	2		76	0					4	2	1	1	1	2	0	1	0	0	0	0	1	2	1	2	2	1	2	1	0	1	2	4
1	50	2	2	3	0	1	71	1	30	46.6181	0	6	1	2		1	1	1		54	0			4		5	2	1	1	1	1	0	0	0	0	0	0	2	2	1	1	1	2	1	2	0	2	2	2
1	54	2	2	3	0	1	83	1	50	35.5114	0	2	0	2		1	1	1		61	0					5	2	0	1	1	1	0	0	0	0	0	0	1	1	1	1	1	2	1	1	0	1	2	4
1	55	2	2	3	0	1	79	2	36	29.3724	0	3	1	2		1	1	1		87	0					5	2	0	1	1	1	0	1	0	0	0	0	2	2	1	1	1	1	1	1	0	1	2	4
1	55	2	2	1	1	0	50	2	30	21.1553	0	3	1	2		2	1	1		73	0					2	2	0	1	1	1	0	1	0	0	0	0	2	1	1	1	1	1	1	1	0	2	2	4
1	19	2	2	2	0	0	59	2	70	24.4193	0	1	0	2	0	1	1	2	0	94	0			2		1	0	0	1	1	1	0	1	1	1	0	0	1	1	2	2	2	2	1	2	1	2	2	4
1	19	2	2	3	0	1	72	1	90	27.0416	0	3	1	2	1	2	1	1	1	52	0			3		3	1	0	1	1	1	0	0	1	1	0	0	2	2	2	2	2	2	2	2	1	2	2	4
1	24	2	1	2	0	0	59	2	80	28.125	0	7	1	2		2	1	1	0	55	0					4	1	1	1	1	2	0	1	0	0	0	0	1	2	2	1	1	1	1	1	0	1	2	4
1	50	2	1	1	1	0	55	2	37	28.2284	0	1	0	2	1	1	3	2	0	69	0			2		5	0	1	1	2	1	0	0	0	1	0	0	2	1	2	2	1	2	2	2	1	2	1	2
2	4	2	2	2	0	0	57	2	25	26.079	0	1	0	2		1	1	1		66	0					5	2	1	1	1	2	0	1	0	1	0	0	2	2	1	2	2	2	1	1	0	2	2	1
2	6	1	2	2	0	0	59	2	52	32.6992	0	4	1	2		1	1	1		75	0					5	2	1	1	1	1	0	0	0	0	0	0	1	1	1	1	1	1	1	1	0	2	2	2
2	7	2	2	3	0	1	75	2	40	25.7657	0	1	0	2		1	1	1	1	68	0					5	1	1	1	1	1	0	0	0	0	0	0	2	2	1	1	1	1	1	1	0	2	1	2
2	10	2	1	2	0	0	58	1	60	21.6041	0	1	0	2	1	1	1	2		54	0					5	2	0	1	1	1	0	0	0	0	0	0	2	2	1	2	2	1	1	1	1	1	1	3
2	15	1	2	3	0	1	73	2	80	26.9531	0	1	0	2	1	1	1	1		51	0				3	5	2	0	1	1	1	0	0	0	0	0	0	2	2	1	1	1	1	1	1	1	2	1	3
2	17	2	2	2	0	0	64	2	60	27.5482	0	1	0	2		1	1	1		70	0		0			5	2	0	1	1	1	0	1	0	0	0	0	2	1	1	1	1	1	1	1	0	2	2	4
2	19	2	2	3	0	1	72	1	50	26.5625	0	2	0	2		1	1	1	0	50	0			3		5	0	1	1	1	1	0	0	0	1	0	0	2	1	1	2	2	2	1	2	0	1	2
2	21	2	2	3	0	1	75	2	40	28.0557	0	1	0	2		2	1	2		63	0					5	2	1	1	1	1	0	0	0	0	0	0	1	1	1	1	1	1	1	1	0	1	2
2	21	2	2	3	0	1	83	1	50	25.7117	0	3	1	2		1	1	1	0	57	0					5	0	0	1	1	1	0	0	0	0	0	0	2	1	1	1	1	1	1	1	0	1	2	1
2	22	1	2	3	0	1	76	2	75	34.6122	0	6	1	2		1	1	1		68	0		0			2	2	0	1	1	2	0	1	0	1	0	0	1	2	1	2	2	1	1	1	0	2	2	4
2	42	1	1	2	0	0	56	2	30	53.838	0	1	0	2		1	1	2		61	0					5	2	0	1	1	1	0	0	0	0	0	0	1	2	1	1	1	1	1	1	0	1	1	2
2	42	1	2	1	1	0	54	2	30	25.3515	0	2	0	2		1	1	1	1	59	0			3		5	1	1	1	1	1	0	1	0	0	0	0	2	1	1	1	2	2	1	2	0	1	2	1
2	42	1	2	3	0	1	80	1	30	29.0688	0	2	0	2		1	1	1		65	0					5	2	0	1	1	1	0	0	0	0	0	0	1	1	1	1	2	1	1	1	0	1	2
2	53	1	2	3	0	1	77	2	90	25.2363	0	1	0	2		2	1	1		50	0					5	2	1	1	1	2	0	0	0	0	0	0	1	2	1	1	1	1	1	1	0	1	1	2
2	2	2	2	2	0	0	63	1	25	33.564	0	1	0	2	1	2	1	2	0	54	0					5	0	0	1	1	1	0	0	0	1	0	0	2	1	2	2	2	1	1	1	1	2	2	2
2	2	2	1	3	0	1	73	2	38	34.5473	0	1	0	2	1	1	1	1		62	0					5	2	1	1	1	1	0	0	0	0	0	0	1	1	2	2	2	1	1	1	1	2	2	1
2	2	2	1	3	0	1	72	1	108	34.9636	0	1	0	2	1	2	1	1		77	0					5	2	1	1	1	1	0	0	0	0	0	0	1	1	2	1	2	1	1	1	1	2	2
2	10	2	1	2	0	0	56	2	35	20.5457	1	3	1	2		1	1	2	0	65	0			3		5	0	0	1	1	1	0	1	0	1	0	0	2	1	2	2	2	2	2	2	0	2	2	4
2	38	2	2	2	0	0	63	2	20	38.3664	0	1	0	2		2	1	1	0	59	0				3	4	1	1	1	1	1	0	0	0	1	0	0	2	2	2	2	2	1	1	1	0	1	2	2
1	24	2	1	2	0	0	66	2	150	36.5126	0	8	1	2		2	1	1	0	56	0					4	0	1	2	1	2	0	0	0	1	0	0	2	2	1	2	1	1	1	1	0	2	2	4
1	54	2	1	3	0	1	71	2	25	30.0801	0	9	1	2		1	1	1		61	0					5	2	1	1	1	1	0	0	0	0	0	0	1	2	1	1	1	1	1	1	0	1	2	4
1	59	2	2	1	1	0	47	2	63	30.0613	0	1	0	2	0	1	1	1		51	0					5	2		1	1	1	0	0	0	0	0	0	1	2	2	2	2	2	1	1	1	1	1	4
2	1	1	2	2	0	0	62	1	60	19.5717	1	1	0	2		1	1	1		69	0					5	2	1	1	2	2	0	0	0	1	0	0	2	2	1	2	2	2	1	1	0	2	2	2
2	1	1	2	3	0	1	78	1	30	31.1419	0	4	1	2		1	1	1	0	65	0				3	4	1	1	1	1	1	0	0	0	1	0	0	1	2	1	1	2	1	1	1	0	2	2	1
2	7	2	2	2	0	0	62	2	50	31.0204	0	2	0	2		2	1	1		57	0					5	2	1	2	1	1	0	0	0	0	0	0	2	2	1	1	1	1	1	1	0	1	2	1
2	7	2	2	2	0	0	68	2	60	32.8473	0	1	0	2		1	1	1		52	0					5	2	1	1	1	1	0	0	0	0	0	0	2	1	1	1	1	1	1	1	0	1	1	2
2	9	2	2	2	0	0	64	2	40	34.6627	0	1	0	2		1	1	1		56	0			5		5	2	1	1	1	1	0	0	0	1	0	0	1	1	1	2	2	2	1	2	0	2	1
2	10	2	2	3	0	1	73	1	100	21.3333	0	1	0	2		2	1	1		52	0					5	2	0	1	1	1	0	0	0	0	0	0	1	1	1	1	1	1	2	1	0	2	1	2
2	12	1	1	3	0	1	76	2	100	21.4844	0	1	0	2	1	2	1	1		99	0					5	2	0	1	1	1	0	0	0	0	0	0	2	1	1	1	1	2	1	1	1	1	1
2	15	1	2	3	0	1	85	2	60	24.539	0	1	0	2	0	1	1	1		64	0					5	2	0	1	1	1	0	0	0	0	0	0	2	1	1	1	1	1	1	1	1	2	2	4
2	15	1	1	1	1	0	50	1	15	24.3865	0	2	0	2		1	1	2	0	74	0					5	0	0	1	1	1	0	0	0	0	0	0	2	1	1	1	1	1	1	1	0	1	2	2
2	21	2	1	3	0	1	74	2	37	26.9531	0	1	0	2		1	1	1		65	0					5	2	0	1	1	1	0	0	0	0	0	0	1	1	1	2	2	1	1	1	0	1	2	2
2	23	1	2	3	0	1	72	1	51	27.6817	0	5	1	2		1	1	1	0	50	0					4	1	1	1	1	2	0	0	0	0	0	0	1	2	1	1	1	1	1	1	0	2	2
2	23	1	1	2	0	0	63	1	82	23.8054	0	3	1	2		1	1	1		50	0					4	2	0	1	1	1	0	0	0	0	0	0	1	2	1	1	2	1	1	1	0	1	2	1
2	27	2	2	2	0	0	68	1	50	31.9922	0	2	0	2		1	1	2		54	0					5	2		1	1	1	0	0	0	0	0	0	2	1	1	1	1	1	1	1	0	1	2
2	27	2	2	2	0	0	60	1	37.5	28.4055	0	1	0	2		1	1	1		50	0					5	2	1	1	1	1	0	0	0	0	0	0	1	2	1	1	1	1	1	1	0	1	1
2	28	1	2	2	0	0	66	2	60	30.4867	0	1	0	2		1	1	1	0	62	0					5	1	1	1	1	1	0	1	0	0	0	0	1	2	1	1	2	1	1	1	0	2	2	4
2	28	1	2	3	0	1	73	2	50	26.7698	0	8	1	2		1	1	1	0	52	0					5	0	0	1	1	1	0	1	0	1	0	0	2	2	1	1	2	2	1	1	0	2	2	4
2	28	1	1	2	0	0	68	2	100	28.251	0	2	0	2		2	1	1	0	66	0					5	1	1	1	1	2	0	0	0	0	0	0	1	2	1	1	2	1	1	1	0	1	2	1
2	33	1	2	3	0	1	71	1	160	33.3866	0	2	0	2		1	1	1		56	0				3	5	2	0	1	1	1	0	0	0	0	0	0	2	1	1	1	1	1	1	1	0	2	2	2
2	38	2	2	3	0	1	72	1	30	34.4222	0	1	0	2		1	1	1		54	0					5	2	0	1	1	1	0	0	0	0	0	0	2	1	1	1	1	1	1	1	0	1	1	3
2	42	1	2	3	0	1	70	2	82.5	25.7117	0	1	0	2		1	1	1		56	0					5	2	0	1	1	1	0	0	0	0	0	0	1	1	1	1	1	1	1	1	0	1	1	2
2	42	1	1	3	0	1	76	2	272.25	33.2986	0	5	1	2		2	1	1		71	0					5	2	1	2	1	2	0	0	0	0	0	0	2	2	1	1	1	2	1	1	0	2	2	2
2	42	1	2	2	0	0	62	2	25.5	29.4118	0	1	0	2		1	1	1		70	0					5	2	0	1	1	1	0	0	0	0	0	0	2	1	1	1	2	1	1	1	0	2	2
2	42	1	2	3	0	1	80	2	22.5	26.6749	0	3	1	2		1	1	1		65	0		0			5	2	1	1	1	1	0	1	0	0	0	0	1	2	1	1	1	1	1	1	0	1	2
2	45	1	2	3	0	1	76	1	32	30.1021	0	5	1	2		1	1	1		73	0					5	2	1	1	1	1	0	0	0	0	0	0	2	1	1	1	1	1	1	1	0	1	2	4
2	47	1	2	2	0	0	69	1	80	27.6361	0	2	0	2		2	1	1	0	60	0				4	5	1	1	1	1	1	0	0	0	1	0	0	2	2	1	2	2	2	1	1	0	2	2	4
2	47	1	1	2	0	0	65	2	40	41.6493	0	2	0	2		1	1	1		59	0		0	1		5	2	1	1	1	1	0	1	0	0	0	0	2	2	1	1	2	2	1	2	0	2	2
2	47	1	2	3	0	1	70	1	50	38.1963	0	2	0	2		2	1	1		55	0					5	2	0	1	1	1	0	0	0	0	0	0	2	1	1	2	1	2	1	1	0	1	2	2
2	47	1	2	3	0	1	76	1	50	28.7105	0	2	0	2		1	1	1		127	0					5	2	1	1	1	1	0	0	0	0	0	0	2	2	1	1	1	1	1	1	0	2	2
2	47	1	2	2	0	0	57	2	60	29.4023	0	1	0	2		2	1	2		77	0					5	2	1	1	1	1	0	0	0	0	0	0	2	2	1	2	2	2	1	1	0	2	2	1
2	49	1	2	3	0	1	79	2	30	27.4286	0	8	1	2		1	1	1	0	57	0					5	1	0	1	1	1	0	0	0	0	0	0	2	1	1	1	1	1	1	1	0	1	2	2
2	53	1	2	3	0	1	81	2	60	23.6244	0	1	0	2		2	1	1		64	0					5	2	1	1	1	1	0	0	0	0	0	0	2	1	1	1	1	1	1	1	0	1	2	2
2	53	1	2	3	0	1	83	1	30	29.7211	0	7	1	2		1	1	1		54	0					5	2	1	1	1	1	0	0	0	0	0	0	1	2	1	1	1	1	1	1	0	2	2
2	53	1	2	2	0	0	69	1	80	24.977	0	3	1	2		2	1	1		79	0					5	2	0	1	2	1	0	0	0	0	0	0	1	1	1	1	1	2	1	1	0	1	2	2
2	53	1	2	3	0	1	81	1	40	30.8642	0	3	1	2		2	1	1		70	0					5	2	0	1	1	1	0	0	0	0	0	0	1	1	1	2	2	1	1	1	0	1	2	2
2	53	1	2	3	0	1	84	1	40	21.9261	0	1	0	2		1	1	1		65	0					5	2	1	1	1	2	0	0	0	0	0	0	1	2	1	1	1	1	1	1	0	2	1
2	53	1	2	3	0	1	70	2	135	26.8136	0	2	0	2		2	1	2		65	0					5	2	1	1	1	1	0	0	0	0	0	0	2	1	1	1	1	1	1	1	0	1	2
2	54	2	2	3	0	1	72	2	28	28.075	0	2	0	2		1	1	1	0	62	0					5	0	0	1	1	1	0	0	0	0	0	0	1	2	1	1	1	1	1	1	0	2	2
2	54	2	2	3	0	1	72	2	40	27.4691	0	4	1	2		1	1	2		62	0					5	2	0	1	1	1	0	0	0	0	0	0	1	1	1	1	1	1	1	1	0	1	2
2	1	1	1	2	0	0	58	2	60	24.974	0	1	0	2		1	1	1		86	0					5	2	1	1	1	1	0	0	0	1	0	0	2	1	2	2	2	1	1	1	0	2	2	1
2	2	2	2	2	0	0	60	2	42	23.3091	0	2	0	2		1	1	1		60	0					5	2	1	1	1	1	0	0	0	0	0	0	2	1	2	1	1	1	1	1	0	2	2
2	3	1	2	2	0	0	58	2	40	35.629	0	5	1	2		1	1	1		66	0					5	2	0	1	1	2	0	0	0	0	0	0	1	2	2	1	1	1	1	1	0	2	2	2
2	38	2	1	1	1	0	47	2	20	24.5578	0	2	0	2		1	1	2		78	0					5	2	0	1	1	1	0	0	0	0	0	0	2	1	2	2	2	1	1	1	0	1	2	2
2	53	1	2	3	0	1	79	2	55	25.0135	0	2	0	2		1	1	1		55	0					5	2	1	1	1	1	0	0	0	0	0	0	2	2	2	1	1	2	1	1	0	2	2	1
1	55	2	2	3	0	1	83	1	55	25.2493	0	8	1	2		2	1	1		70	0					1	2		1	1	1	0	0	0	0	0	0	1	1	1	1	1	1	1	1	0	1	2
2	27	2	2	2	0	0	67	1	30	34.8944	0	2	0	2		1	1	1	0	63	0					5	0	1	1	1	1	0	0	0	0	0	0	2	2	1	1	1	1	1	1	0	2	2	2
2	27	2	2	3	0	1	72	1	20	25.9516	0	1	0	2		1	1	1		55	0					5	2	0	1	1	1	0	0	0	0	0	0	2	1	1	1	2	1	1	1	0	1	1	2
2	27	2	2	2	0	0	64	1	60	33.6123	0	1	0	2		1	1	1		68	0					5	2	1	1	1	1	0	0	0	0	0	0	1	2	1	1	1	1	1	1	0	1	1	1
2	31	1	2	3	0	1	84	1	50	29.7056	0	4	1	2		1	1	1		60	0					5	2	1	1	1	1	0	0	0	0	0	0	2	2	1	2	2	1	1	1	0	2	2	4
2	38	2	2	3	0	1	73	1	40	29.2969	0	2	0	2		1	1	1		73	0					5	2	0	1	1	1	0	0	0	0	0	0	2	2	1	1	1	1	1	1	0	1	2	2
2	40	1	1	3	0	1	81	1	135.2	23.8281	0	4	1	2		2	1	1		70	0					5	2	1	1	1	1	0	0	0	1	0	0	2	2	1	2	2	2	1	1	0	2	2	2
2	47	1	2	3	0	1	77	1	60	33.7925	0	12	1	2		2	3	1		65	0					5	2	1	1	1	1	0	0	0	0	0	0	1	2	1	1	1	1	1	1	0	1	2	4
2	10	2	1	2	0	0	58	1	40	25.3444	0	1	0	2		2	1	1		68	0		1			5	2	0	1	1	1	0	0	0	0	0	0	1	1	1	2	2	1	1	1	0	1	1
2	19	2	2	2	0	0	57	1	37.5	26.3958	0	2	0	2		1	1	1		92	0		1		2	5	2	1	1	1	1	0	0	0	0	0	0	1	2	1	1	1	1	1	1	0	2	2
2	40	1	2	2	0	0	68	2	67.5	26.1719	0	2	0	2		2	1	1		67	0		1			5	2	1	1	1	1	0	1	0	1	0	0	1	1	2	2	2	2	1	1	0	2	2
1	25	2	2	2	0	0	61	2	60	37.2764	0	1	0	1		1	1	1	0	83	0		1			5	0	0	1	1	1	0	1	0	1	0	1	2	2	2	2	2	2	1	1	0	1	1	1
2	15	1	2	2	0	0	67	2	45	28.0557	0	4	1	1	0	1	1	1		60	0		1			3	2	0	1	1	1	0	1	0	0	0	1	1	1	1	1	2	1	1	1	1	2	2	1
2	19	2	2	3	0	1	84	1	40.5	28.7317	0	3	1	1		1	1	1		61	0		1			5	2	1	1	1	1	0	1	0	0	0	1	1	2	1	1	1	1	1	1	0	1	2
1	24	2	2	3	0	1	82	2	75	24.841	0	2	0	1		2	1	2	1	59	0		1			5	1	1	1	1	1	0	1	0	1	0	0	1	2	1	2	2	1	1	1	0	2	2	4
2	15	1	2	3	0	1	71	1	30	31.8616	0	3	1	1		2	1	1		59	0		1			5	2	0	1	1	1	0	0	0	0	0	0	2	2	1	1	1	1	1	1	0	1	2	1
2	42	1	2	2	0	0	56	2	40	31.0204	0	1	0	1		1	1	1		50	0		1			5	2	0	1	1	1	0	1	0	0	0	0	2	1	1	1	2	1	1	1	0	1	1	2
2	15	1	2	2	0	0	58	2	75	28.7197	0	2	0	1		2	1	1		61	0		1			5	2	0	1	1	1	0	1	0	0	0	0	2	2	1	1	1	1	1	1	0	2	2	1
2	15	1	2	3	0	1	72	2	26.25	28.4053	0	3	1	1		1	1	1		67	0		1			1	2	0	1	1	1	0	1	0	0	0	0	1	1	1	1	1	1	1	1	0	2	2	2
2	1	1	2	2	0	0	65	1	30	26.8544	0	1	0	1	0	2	1	1		50	0		1			3	2	1	1	1	2	0	0	0	1	0	0	1	2	2	2	2	1	1	1	1	1	1	3
1	34	2	2	2	0	0	67	2	72	28.578	0	4	1	1	0	2	1	2	0	34	1	1	0	4		5	0	1	1	2	1	1	1	0	0	1	1	2	2	1	1	1	2	1	2	1	2	2	3
1	34	2	2	3	0	1	70	2	26	26.6436	0	1	0	1	0	1	1	1	1	34	1	1	0	4		5	1	0	1	1	1	0	1	0	0	1	1	2	2	1	1	1	2	1	2	1	2	1	1
1	34	2	2	3	0	1	72	2	45	36.1323	0	4	1	1	0	2	1	2	0	34	1	0	0	3		5	0	1	1	1	1	1	1	0	0	1	1	2	2	1	1	1	1	1	2	1	2	2	2
1	34	2	2	3	0	1	72	2	100	30.4611	0	4	1	1	0	2	1	2	0	33	1	1	0	3		5	0	1	1	1	1	1	1	0	0	1	1	2	2	1	1	1	2	1	2	1	2	2	4
1	34	2	2	3	0	1	78	2	100	33.3061	0	2	0	1	0	2	1	2	0	33	1	1	0	7		5	1	1	1	2	1	1	1	0	0	1	1	2	2	1	1	1	2	1	2	1	2	2	2
1	34	2	2	3	0	1	82	2	125	24.3375	0	2	0	1	1	1	1	2	0	33	1	1	0	2		5	0	0	1	1	1	1	1	0	0	1	1	2	2	1	1	1	2	2	2	1	1	2	1
1	34	2	2	3	0	1	78	2	105	26.8136	0	2	0	1	1	1	1	2	0	33	1	1	0	3		5	0	0	1	1	1	1	1	0	0	1	1	2	2	1	1	1	2	1	2	1	1	2	2
1	55	2	2	3	0	1	87	2	48	16.8721	1	4	1	1		2	1	1		34	1	0				5	2	0	1	1	1	0	1	0	0	1	1	2	2	2	1	1	1	1	1	0	2	2
1	55	2	2	2	0	0	60	2	53	19.9481	1	2	0	1		2	1	2		31	1	0	0			5	2	1	1	1	1	1	1	0	0	1	1	2	1	2	1	1	1	1	1	0	1	2
1	34	2	2	3	0	1	83	2	50	19.5965	1	2	0	1	1	2	1	2	0	39	1	1	1	5		5	0	1	1	2	1	1	1	0	0	1	1	2	2	1	1	1	2	1	2	1	1	2	2
2	14	1	2	2	0	0	69	2	40	25.6312	0	2	0	1	1	2	1	1	1	29	1	1	0			4	1	1	1	1	1	1	1	0	1	1	1	2	1	1	2	1	1	1	1	1	2	2
2	54	2	2	2	0	0	65	2	64	20.8086	1	1	0	1	0	2	1	1	0	35	1	1	0		3	5	0	0	1	1	1	1	1	0	0	1	1	2	1	1	1	1	1	1	1	1	1	2	4
2	14	1	2	2	0	0	64	2	30	21.2245	0	3	1	1	0	1	1	1	0	27	1	0	0			3	0	1	1	1	1	1	1	0	1	1	1	2	1	2	2	1	2	1	1	1	2	2	1
2	35	2	2	3	0	1	75	2	45	25.9516	0	2	0	1		1	1	2		28	1	1	0			2	2	1	1	1	1	1	1	0	0	1	1	1	2	2	1	1	1	1	1	0	1	2	1
2	54	2	2	2	0	0	61	2	30	18.6851	1	7	1	1	1	2	1	2	0	45	1	0	0	4		5	0	1	1	2	1	1	1	0	0	1	1	2	1	2	1	1	2	1	2	1	1	2	4
2	14	1	2	2	0	0	66	1	135	19.3337	1	2	0	1	0	1	1	1	0	33	1	1	1			5	0	0	1	1	1	0	1	0	0	1	1	1	1	1	2	1	1	1	1	1	2	2	4
2	14	1	2	2	0	0	66	1	30	19.3337	1	2	0	1	0	1	1	1	0	33	1	1	1			5	0	0	1	1	1	0	1	0	0	1	1	1	1	1	1	1	1	1	1	1	2	2	4
2	28	1	2	3	0	1	72	2	50	30.5428	0	1	0	1		1	1	2	0	24	1	1	1			5	0	0	1	1	2	1	1	0	1	1	1	2	2	1	2	2	1	1	1	0	2	2	4
2	35	2	2	2	0	0	68	2	37.5	20.9566	1	3	1	1		2	1	2	1	47	1	4	0			5	1	0	1	1	1	1	1	0	0	1	1	1	2	1	2	2	1	1	1	0	1	2	2
2	54	2	2	3	0	1	72	2	120	26.5731	0	3	1	1		1	1	1		45	1	1	1			5	2	1	2	1	1	1	1	0	0	1	1	2	1	1	1	1	1	1	1	0	1	2	4
2	35	2	2	2	0	0	67	2	37.5	20.4382	1	9	1	1		2	1	2	1	22	1	2	0	4		5	1	1	1	1	1	1	1	0	1	1	1	1	2	2	2	2	2	1	2	0	2	2	1
1	34	2	2	3	0	1	71	2	100	30.4611	0	8	1	1	1	1	1	2	0	33	1	0	0	3		5	0	0	1	1	1	1	1	0	0	0	1	2	2	1	1	1	2	1	2	1	1	2	4
1	34	2	2	3	0	1	71	2	50	30.0215	0	4	1	1	1	2	1	2	0	26	1	1	0	3		5	0	1	1	1	1	1	1	0	0	0	1	1	1	1	1	1	2	1	2	1	1	2	3
1	39	2	1	2	0	0	57	2	45	16.2331	1	1	0	1		1	1	1		30	1	1	0			5	2	1	1	1	1	1	1	0	0	0	1	2	1	1	1	2	1	1	1	0	1	2
1	46	2	2	3	0	1	75	2	45	26.1719	0	3	1	1	0	1	1	1	0	33	1	1		4		5	0	0	1	1	2	0	1	0	1	0	1	2	2	1	2	2	2	1	2	1	2	2	4
1	50	2	2	2	0	0	68	2	40	22.9481	0	1	0	1	0	1	1	1	1	33	1	0		3		5	1	1	1	1	1	0	1	0	1	0	1	2	2	1	1	2	2	1	2	1	2	2	4
1	55	2	2	3	0	1	70	2	53	20.4467	1	4	1	1		2	1	1	0	29	1	0	0		4	3	0	0	1	1	1	1	1	0	0	0	1	1	1	1	1	1	1	1	1	0	1	2	2
1	55	2	2	1	1	0	55	2	52.5	16.955	1	2	0	1		1	1	1		41	1	0				4	2	1	1	1	2	0	1	0	0	0	1	1	2	1	1	1	1	1	1	0	1	2	2
1	21	2	2	2	0	0	62	2	13.5	27.7344	0	2	0	1	1	1	1	2	0	35	1	0	0			5	0	0	1	1	1	1	1	0	1	0	1	2	1	2	2	2	2	1	1	1	2	2	4
1	25	2	1	2	0	0	58	2	30	27.0051	0	1	0	1		1	1	2	0	34	1	0	0	3		5	0	1	1	1	1	0	1	0	1	0	1	2	1	2	2	2	2	1	2	0	1	1	4
1	35	2	2	3	0	1	72	2	105	24.0569	0	1	0	1		2	1	2	0	20	1	1	0	3		5	0	1	1	1	1	1	1	0	1	0	1	1	2	2	2	2	2	2	2	0	2	2	4
1	46	2	2	2	0	0	59	2	15	21.9076	0	1	0	1	0	1	1	1	0	35	1	1	0	3	3	5	0	1	1	1	1	0	1	0	1	0	1	2	2	2	2	2	1	1	2	1	1	1	4
1	59	2	1	1	1	0	55	2	27	20.0777	1	2	0	1	1	1	1	1		41	1	1	0	2	2	5	2	0	1	1	1	1	1	0	0	0	1	1	2	2	1	2	2	1	2	1	1	2	2
1	46	2	2	2	0	0	66	2	40	30.4832	0	1	0	1	0	1	1	1		33	1	1	1	4		5	2	0	1	1	1	0	1	0	0	0	1	1	2	1	1	1	1	2	2	1	1	1	4
1	59	2	2	2	0	0	68	1	160	25.763	0	8	1	1	0	1	1	1	0	30	1	1	1	3		5	1		1	1	1	0	1	0	1	0	1	1	2	1	2	2	2	1	2	1	2	2
1	27	2	2	2	0	0	63	2	80	27.0538	0	3	1	1	0	1	1	1		34	1	0	1			3	2	1	1	1	1	1	1	0	1	0	1	2	1	2	2	2	2	2	1	1	1	2	2
1	55	2	1	1	1	0	55	2	41	21.875	0	1	0	1		2	1	2	0	24	1	2				5	0	1	1	1	2	0	1	0	0	0	1	2	1	2	1	1	1	1	1	0	1	1	3
2	39	2	2	3	0	1	76	2	101.25	19.1001	1	1	0	1		1	1	1	0	40	1	0	0			3	0	1	1	1	1	0	1	0	0	0	1	2	1	1	1	1	1	1	1	0	1	1	4
2	54	2	1	3	0	1	87	1	60	27.7634	0	2	0	1	0	1	1	1		34	1	0	0			5	2	1	1	1	1	0	1	0	0	0	1	1	1	1	1	1	1	1	1	1	2	2	2
2	56	1	2	2	0	0	61	2	42	19.8352	1	2	0	1		1	1	2	0	48	1	0	0			5	0	0	1	1	1	0	1	0	1	0	1	2	2	1	2	2	2	1	1	0	2	2	2
2	57	1	2	2	0	0	61	2	132	17.8465	1	7	1	1	0	2	1	2	0	38	1	1	0	3		5	0	0	1	1	1	1	1	0	0	0	1	2	2	1	1	1	2	1	2	1	1	2	4
2	57	1	2	3	0	1	70	2	25	26.4236	0	2	0	1	0	2	1	1	0	31	1	0	0	3		5	0	1	1	1	1	1	1	0	1	0	1	2	1	1	2	2	2	1	2	1	2	2	4
2	6	1	2	3	0	1	78	2	58	29.0533	0	3	1	1		2	1	1		28	1	0	1			5	2	0	1	1	2	1	1	0	0	0	1	1	1	1	1	1	1	1	1	0	2	2	1
2	7	2	2	2	0	0	65	2	60	23.4236	0	1	0	1		1	1	1		25	1	1	1			5	2	0	1	1	2	0	1	0	0	0	1	2	2	1	1	1	1	1	1	0	1	1	1
2	26	2	2	3	0	1	81	2	35	28.2828	0	4	1	1	1	2	1	2	0	34	1	2	0			3	1	0	1	1	1	0	1	0	1	0	1	2	2	1	1	1	2	1	1	1	2	2	2
2	46	2	2	3	0	1	73	1	20	29.2969	0	1	0	1	0	1	1	1	1	34	1	1	1			4	1	0	1	1	1	0	1	0	1	0	1	2	2	1	2	2	1	1	1	1	2	2
2	46	2	2	3	0	1	70	2	80	28.7197	0	1	0	1	0	1	3	1	0	46	1	1	1	3	3	5	0	0	1	1	1	0	1	0	1	0	1	1	2	1	2	2	1	1	2	1	2	1	4
2	46	2	2	3	0	1	85	2	54	26.4915	0	3	1	1		1	1	1		38	1	1	1			5	2	0	1	1	1	0	1	0	0	0	1	2	1	1	2	2	1	1	1	0	1	2	3
2	35	2	2	3	0	1	75	2	27	26.2917	0	9	1	1		2	1	2	0	35	1	2	0			5	1	1	1	1	1	1	1	0	1	0	1	2	2	2	2	2	2	1	1	0	2	2	1
2	35	2	1	1	1	0	48	2	30	24.8358	0	3	1	1		2	1	2		28	1	2	0			5	2	1	1	1	1	0	1	0	0	0	1	1	2	2	1	1	2	2	1	0	2	2	2
2	43	2	2	3	0	1	75	2	40	30.4498	0	3	1	1		1	1	2	0	46	1	1	1			3	0	1	1	1	1	1	1	0	1	0	1	2	1	2	1	1	1	1	1	0	2	2	2
2	54	2	2	1	1	0	54	2	35	28.699	0	2	0	1	1	2	1	1	0	30	1	2	0			5	1	0	1	1	1	1	1	0	0	0	1	1	1	2	1	1	1	1	1	1	1	2	4
1	24	2	1	2	0	0	66	1	20	19.8178	1	2	0	1		2	1	1	0	29	1	1	0			4	0	1	1	2	2	0	1	0	0	0	0	1	2	1	1	1	2	1	1	0	1	2	4
1	34	2	2	3	0	1	71	2	52	30.0215	0	3	1	1	0	2	1	2	0	25	1	1		3		5	0	1	1	1	1	0	1	0	0	0	0	1	2	1	1	1	2	1	2	1	1	2	3
1	34	2	2	3	0	1	74	2	14.4	26.4236	0	4	1	1	0	2	1	2	0	16	1	0		5		5	0	1	1	1	2	0	1	0	0	0	0	1	2	1	1	1	2	1	2	1	1	2	1
1	55	2	2	3	0	1	72	2	64.8	32.8125	0	1	0	1		1	1	2		35	1	0				5	2	0	1	1	1	0	1	0	0	0	0	2	2	2	1	1	1	1	1	0	2	1	4
1	35	2	2	3	0	1	80	2	12.5	23.7332	0	9	1	1		2	1	1		35	1	2	0			5	2	1	1	1	1	1	1	0	1	0	0	2	2	1	2	2	2	1	1	0	2	2	1
1	2	2	2	3	0	1	71	1	30	25.8166	0	9	1	1	0	1	1	1		34	1	0	1			5	2	1	1	1	1	0	1	0	0	0	0	1	2	2	1	1	1	1	1	1	1	2	1
1	34	2	2	2	0	0	69	2	39	25.2174	0	2	0	1	0	1	1	2	1	24	1	2	0	4		5	1	1	1	1	1	1	1	0	1	0	0	1	2	2	1	1	2	1	2	1	2	2	2
1	55	2	2	2	0	0	60	2	90	27.852	0	1	0	1		2	1	2		38	1	0	2			5	2	1	1	1	2	1	1	0	0	0	0	1	1	2	1	1	1	1	1	0	2	2	2
2	19	2	2	3	0	1	80	1	60	16.8525	1	2	0	1		1	1	1	0	49	1	0	0			5	0	1	1	1	1	0	1	0	0	0	0	2	2	1	1	1	1	1	1	0	1	2
2	19	2	2	3	0	1	79	2	50	20.4382	1	2	0	1		1	1	1	0	47	1	0	0			5	0	1	1	1	1	1	1	0	0	0	0	1	2	1	2	2	1	1	1	0	1	2	2
2	34	2	2	2	0	0	66	2	82	28.699	0	3	1	1	0	1	1	2	0	31	1	1	0	4		5	0	1	1	1	2	1	1	0	1	0	0	2	2	1	2	2	2	1	2	1	2	2	1
2	57	1	2	3	0	1	80	2	142.5	31.5537	0	2	0	1	0	1	1	1	0	32	1	0	0	5		5	0	0	1	1	1	1	1	0	0	0	0	2	1	1	1	1	2	1	2	1	1	2	4
2	14	1	2	2	0	0	63	2	22.5	21.2245	0	1	0	1	0	1	1	1	0	27	1	0	0			5	0	1	1	1	1	0	1	0	1	0	0	2	1	2	2	2	1	1	1	1	2	1	4
2	35	2	2	2	0	0	68	2	26.25	25.2826	0	1	0	1		2	1	2	1	34	1	1	0			5	1	1	1	1	1	1	1	0	1	0	0	2	2	2	1	1	2	1	1	0	2	2	1
2	48	2	2	1	1	0	52	2	39	22.0386	0	4	1	1	1	1	1	1	0	33	1	0				5	0	1	1	1	1	0	1	0	1	0	0	2	2	2	2	2	1	1	1	1	2	2	2
2	16	2	2	3	0	1	74	2	53	18.6453	1	1	0	1	0	1	1	1	0	42	1	1	1	3		5	0	0	1	1	1	0	1	0	0	0	0	2	2	1	1	1	2	1	2	1	2	1	2
2	19	2	2	3	0	1	81	1	50	25.5937	0	3	1	1		1	1	1	0	40	1	1	1		3	5	1	0	1	1	1	0	1	0	0	0	0	1	2	1	1	1	1	1	1	0	1	2	1
2	28	1	2	2	0	0	63	2	120	29.7521	0	2	0	1		1	1	1	1	42	1	1	1			5	1	0	1	1	2	1	1	0	1	0	0	1	2	1	2	2	1	1	1	0	2	2	2
2	33	1	2	2	0	0	63	2	60	35.6513	0	5	1	1		1	1	1	0	40	1	1	1		4	5	0	0	2	1	1	0	1	0	0	0	0	2	2	1	1	1	1	1	1	0	2	2	2
2	56	1	2	2	0	0	61	2	80	26.6728	0	3	1	1		1	1	2	1	32	1	0	2			5	1	0	1	1	1	0	1	0	1	0	0	2	2	1	2	2	2	1	1	0	2	2	1
1	34	2	2	3	0	1	72	2	150	23.7118	0	2	0	1	1	2	1	2	0	31	1	0		4		5	0	0	1	1	2	0	1	0	0	0	0	1	2	1	1	1	2	1	2	1	1	2	1
1	55	2	2	3	0	1	77	2	50	33.834	0	3	1	1		2	1	2	0	34	1	0				3	0	1	1	1	1	0	1	0	0	0	0	2	2	1	1	1	1	1	1	0	1	2	4
1	59	2	1	1	1	0	44	2	25	18.8707	1	2	0	1	1	1	1	1	0	36	1	0	0	2	1	5	0	0	1	1	1	1	1	0	1	0	0	2	1	2	1	2	2	1	2	1	2	2	4
1	24	2	2	2	0	0	67	2	45	25.1559	0	1	0	1		2	1	1	0	28	1	2	0			5	1	1	1	2	1	1	1	0	1	0	0	2	1	1	2	2	1	1	1	0	2	2
2	16	2	2	2	0	0	61	1	25	39.3051	0	1	0	1	1	1	1	2	0	31	1	1	0	2		5	0	1	1	1	1	0	1	0	0	0	0	2	2	1	1	1	2	1	2	1	1	1	2
2	22	1	2	3	0	1	83	2	30	23.8751	0	4	1	1		1	1	1		33	1	0	0			4	2	0	1	1	1	0	1	0	0	0	0	1	2	1	2	2	1	1	1	0	1	2	2
2	40	1	2	2	0	0	61	2	25	17.6309	1	1	0	1		2	1	1		34	1	0	0			5	2	1	1	1	1	1	1	0	1	0	0	2	2	1	2	2	2	1	1	0	2	2	1
2	40	1	2	3	0	1	77	2	50	30.0781	0	2	0	1		1	1	2		31	1	1	0			5	2	1	1	1	1	1	1	0	1	0	0	2	2	1	2	2	2	1	1	0	2	2	2
2	44	1	2	3	0	1	82	1	60	25.8166	0	3	1	1		2	1	1		29	1	1				4	2	1	1	1	1	0	0	0	1	0	0	2	2	1	2	2	2	1	1	0	2	2	4
2	57	1	2	2	0	0	56	2	35	27.4587	0	1	0	1	0	1	1	1	0	33	1	0	0	3		5	0	0	1	2	1	0	1	0	1	0	0	2	2	1	2	2	2	1	2	1	1	1	4
2	1	1	1	3	0	1	71	2	30	26.6667	0	1	0	1		1	1	1	0	34	1	0	0			5	0	0	1	1	1	0	1	0	0	0	0	2	1	2	1	2	1	1	1	0	2	2	2
2	12	1	2	2	0	0	59	2	76	26.7539	0	1	0	1		1	1	1		26	1	0				5	2	1	1	1	1	0	0	0	1	0	0	2	1	2	2	2	1	1	1	0	2	1	3
2	52	1	2	1	1	0	52	2	16	23.6203	0	1	0	1		1	1	1	0	29	1	0	0	3		5	0	0	1	1	1	0	1	0	1	0	0	2	2	2	2	2	2	1	2	0	2	1	2
2	40	1	2	2	0	0	65	2	26.25	24.4646	0	2	0	1		1	1	2	0	23	1	0	0			5	0	1	1	1	2	1	1	0	1	0	0	2	2	2	2	2	2	1	1	0	2	2	1
2	4	2	2	3	0	1	72	2	50	27.6095	0	1	0	1		1	1	2		30	1	1	3			5	2	0	1	1	2	0	1	0	0	0	0	2	2	1	2	2	1	1	1	0	2	2	2
2	15	1	2	3	0	1	77	2	75	21.7993	0	1	0	1		2	1	1	0	38	1	1	1			5	1	1	1	1	1	0	1	0	0	0	0	2	2	1	1	1	1	1	1	0	1	1	3
2	16	2	2	3	0	1	78	1	30	26.6728	0	1	0	1		2	1	1	0	35	1	2				5	1	1	1	1	1	0	0	0	0	0	0	2	2	1	1	1	2	1	1	0	1	1	2
2	23	1	2	1	1	0	55	2	78	35.7851	0	3	1	1	1	1	1	1	0	48	1	1	1	2	2	1	0	0	1	1	2	1	1	0	1	0	0	1	2	1	1	2	2	1	2	1	2	2	2
2	53	1	2	1	1	0	53	2	60	28.3447	0	1	0	1		2	1	1	0	43	1	1	1		2	5	0	0	1	1	1	0	1	0	0	0	0	1	2	2	1	1	1	1	1	0	2	1	1
1	18	2	2	3	0	1	82	1	40	24.281	0	4	1	1		1	1	1		33	1	1				5	2	1	1	1	2	0	1	0	1	0	0	1	2	1	2	2	2	2	1	0	2	2	4
1	55	2	2	2	0	0	65	2	62.5	31.5115	0	5	1	1		2	1	2		35	1	0				3	2	0	1	1	1	0	1	0	0	0	0	2	1	1	1	1	1	1	1	0	2	2	4
2	28	1	2	2	0	0	68	2	35	27.2509	0	1	0	1	1	1	1	1	0	29	1	0		4		5	0	1	1	1	1	0	0	0	1	0	0	1	2	1	1	2	2	1	2	1	2	1	4
2	30	1	2	2	0	0	56	1	36	20.0773	1	1	0	1	1	1	1	1	0	37	1	0	0			3	0	1	1	1	1	0	1	0	1	0	0	2	2	1	2	2	2	1	1	1	2	2
2	33	1	2	3	0	1	79	2	50	27.0538	0	10	1	1		1	1	1	0	34	1	1				5	0	1	1	1	2	0	1	0	0	0	0	1	2	1	1	1	1	1	1	0	2	2	2
2	40	1	2	2	0	0	68	2	125	26.5731	0	1	0	1		1	1	2		34	1	0	0			5	2	0	1	1	1	0	1	0	0	0	0	2	2	1	2	2	1	1	1	0	1	2	2
2	40	1	2	2	0	0	68	2	90	18.4911	1	2	0	1	0	1	1	1	0	44	1	0	0		3	5	0	0	1	1	2	0	1	0	0	0	0	1	2	1	1	1	1	1	1	1	1	2	2
2	52	1	2	1	1	0	54	2	88	32.6531	0	3	1	1		2	1	1	0	34	1	0	0			5	0	1	1	1	2	0	1	0	0	0	0	2	2	1	2	2	1	1	1	0	1	2	1
2	40	1	2	2	0	0	57	2	80	31.3146	0	1	0	1		2	1	1		31	1	0	0			5	2	1	1	1	1	0	1	0	1	0	0	2	2	2	2	2	1	1	1	0	2	2	1
2	12	1	2	3	0	1	72	1	148	32.2708	0	1	0	1	1	2	1	1		46	1	1	1	4		4	2	1	1	2	1	0	1	0	1	0	0	2	1	1	2	2	2	2	2	1	2	2	2
2	19	2	2	3	0	1	75	1	60	26.5432	0	4	1	1		1	1	2		42	1	0	1	2	5	5	2	0	1	1	2	0	1	0	0	0	0	2	2	1	2	2	2	1	2	0	1	2
2	28	1	2	2	0	0	57	2	180	33.4622	0	3	1	1		1	1	1	1	34	1	1	1	5		5	1	1	1	1	2	0	1	0	1	0	0	2	2	1	2	2	2	1	2	0	1	2	1
2	28	1	2	3	0	1	78	2	40	30.8532	0	9	1	1		1	1	1	0	42	1	1	1		3	5	0	0	1	1	2	0	1	0	1	0	0	1	2	1	2	2	1	1	1	0	2	2	4
2	41	2	2	3	0	1	75	1	90	27.0552	0	3	1	1		1	1	1		49	1	1	1			5	2	1	1	1	2	0	1	0	0	0	0	1	2	1	2	1	1	1	1	0	2	2	3
2	52	1	1	2	0	0	69	2	52.5	31.5963	0	2	0	1		2	1	1	0	44	1	1	1	3		5	0	1	1	1	2	0	1	0	1	0	0	2	2	1	2	2	2	1	2	0	2	2
2	1	1	2	2	0	0	67	1	20	27.0416	0	1	0	1		1	1	1	0	12	1	0	1			5	0		1	1	1	0	1	0	0	0	0	2	2	1	2	2	1	1	1	0	1	2	1
2	19	2	2	2	0	0	66	2	46	29.4029	0	2	0	1		2	1	1	1	36	1	1	1		4	5	1	1	1	1	1	1	1	0	1	0	0	1	2	1	2	2	1	1	1	0	2	2
2	57	1	2	2	0	0	61	2	45	25.0399	0	2	0	1	0	1	1	1	1	35	1	4	0	2		5	1	1	1	1	1	0	1	0	1	0	0	2	2	2	2	2	2	1	2	1	2	2	4
1	55	2	2	2	0	0	69	2	35	21.8871	0	2	0	1		2	1	2	0	32	1				3	3	0	0	1	1	1	0	0	0	0	0	1	2	1	1	1	1	1	1	1	0	1	2	4
1	2	2	2	3	0	1	75	1	28	28.6501	0	2	0	1	1	2	1	1	0	29	1					5	1	1	1	2	1	0	0	0	1	0	1	1	2	2	2	2	1	1	1	1	2	2	1
2	14	1	2	3	0	1	81	2	30	32.6608	0	5	1	1		2	1	1	0	32	1		0			3	0	0	1	1	1	0	1	0	1	0	1	1	2	1	2	1	1	1	1	0	2	2
2	57	1	2	3	0	1	80	1	165	29.9376	0	1	0	1	0	1	1	1	0	35	1					5	0	0	1	1	1	0	0	0	0	0	1	2	2	1	2	1	2	1	1	1	1	1	4
2	57	1	2	3	0	1	86	2	125	27.1203	0	1	0	1	0	2	1	2	0	33	1				3	5	0	0	1	1	1	0	0	0	0	0	1	2	2	1	1	1	1	1	1	1	1	2	4
2	57	1	2	3	0	1	80	1	80	22.0317	0	4	1	1	0	1	1	1		26	1		0			5	2	0	1	1	1	0	0	0	0	0	1	2	2	1	1	1	2	1	1	1	1	2	4
1	59	2	2	3	0	1	75	2	151.25	25.9107	0	3	1	1	0	2	1	1	0	33	1				2	3	0	0	1	1	2	0	0	0	1	0	0	2	2	1	2	2	2	1	1	1	1	2	1
2	4	2	2	3	0	1	89	1	30	19.5965	1	1	0	1		1	1	1	0	46	1		0			5	0	1	1	1	1	0	0	0	1	0	0	2	2	1	2	2	2	1	1	0	2	1
1	59	2	2	2	0	0	57	2	40	31.4627	0	1	0	1	1	1	1	1	0	29	1			3	4	5	1	0	2	1	2	0	1	0	0	0	0	2	2	1	1	1	2	2	2	1	1	2	2
1	24	2	1	1	1	0	46	2	25	16.937	1	7	1	1		2	1	2	0	29	1					4	1	1	1	2	1	0	1	1	1	0	0	1	2	2	2	2	2	1	1	0	2	2	4
2	10	2	2	2	0	0	69	2	40	24.9199	0	1	0	1		1	1	1		31	1					5	2	0	1	1	1	0	0	0	0	0	0	1	1	1	1	1	1	1	1	0	1	1
2	12	1	2	1	1	0	47	2	45	22.2826	0	2	0	1	1	1	1	2		35	1					4	2	0	1	1	1	0	0	0	0	0	0	2	1	1	2	2	1	1	1	1	1	2	3
2	53	1	2	3	0	1	75	1	25	30.8112	0	2	0	1		2	1	2		27	1					5	2	0	1	1	1	0	0	0	0	0	0	2	2	1	1	1	2	1	1	0	1	2	1
2	2	2	2	2	0	0	68	2	60	20.5761	1	9	1	1		2	1	1	0	37	1					5	0	0	1	2	1	0	0	0	1	0	0	2	2	2	2	2	2	1	1	0	2	2	1
1	2	2	2	1	1	0	49	1	30	30.1021	0	4	1	1	1	2	1	1	0	31	1				3	5	0	1	2	1	1	0	0	0	1	0	0	1	2	2	2	2	1	1	1	1	2	2	1
2	4	2	2	3	0	1	85	2	20	19.9573	1	2	0	1		2	1	1		46	1					5	2	1	1	1	1	0	0	0	0	0	0	2	2	1	1	2	1	1	1	0	2	2	1
2	15	1	1	2	0	0	61	2	30	20.4491	1	1	0	1		1	1	1		45	1					5	2	0	1	1	1	0	0	0	0	0	0	2	1	1	1	1	1	1	1	0	1	1	2
2	17	2	2	2	0	0	67	2	184	30.0712	0	4	1	1		2	1	2		32	1		0			5	2	0	1	1	1	0	1	0	0	0	0	2	2	1	1	1	1	1	1	0	1	2	1
2	28	1	2	2	0	0	65	2	30	27.7743	0	3	1	1		1	1	1	1	33	1				3	5	1	1	1	1	2	0	0	0	0	0	0	1	2	1	1	2	1	1	1	0	2	2	4
2	34	2	2	3	0	1	72	2	54	28.6048	0	4	1	1		2	1	1	0	31	1					5	1	1	1	1	2	0	1	0	0	0	0	1	2	1	1	1	1	1	1	0	1	2	2
2	40	1	2	2	0	0	69	2	40	40.3902	0	2	0	1		1	1	1		24	1					5	2	1	2	1	2	0	0	0	0	0	0	2	2	1	2	2	1	2	1	0	1	2
2	31	1	2	2	0	0	63	1	60	26.2227	0	2	0	1		1	1	1		24	1					5	2	1	1	1	1	0	0	0	0	0	0	1	2	2	1	1	1	1	1	0	2	2	2
2	40	1	2	2	0	0	67	2	17.5	25.3515	0	2	0	1		2	1	2	0	31	1					5	1	1	1	1	1	0	0	0	1	0	0	2	2	2	2	2	2	1	1	0	2	2	2
1	2	2	2	2	0	0	62	2	30	27.1416	0	7	1	1	1	2	1	1	0	41	1	3	2		4	5	1	0	1	1	1	1	1	0	0	1	1	1	2	1	1	2	1	1	1	1	2	2	4
1	9	2	1	2	0	0	58	2	30	37.5274	0	1	0	2		1	1	2	0	48	1	1	0	4		5	0	0	1	2	1	1	1	0	1	1	1	2	2	1	2	2	2	1	2	0	2	2	4
1	9	2	2	3	0	1	76	1	80	35.756	0	3	1	2		1	1	1	0	40	1	0	0	4		5	0	0	2	2	2	0	1	0	1	1	1	2	2	1	2	2	2	1	2	0	2	2	4
1	9	2	2	2	0	0	59	2	60	24.3911	0	1	0	2		1	1	1	0	39	1	0	0	2		5	0	0	1	1	1	0	1	0	1	1	1	1	2	1	2	1	2	1	2	0	2	1	3
1	9	2	2	2	0	0	67	1	67.5	30.8594	0	3	1	2		1	1	1	0	38	1	0	0	3		5	0	0	2	1	1	0	1	0	1	1	1	1	1	1	2	2	2	1	2	0	2	2
1	9	2	2	2	0	0	69	2	30	25.7117	0	8	1	2		2	1	1	0	54	0	3	1			5	1	1	1	2	1	1	1	0	1	1	1	1	1	1	2	2	1	1	1	0	2	2
1	9	2	2	2	0	0	62	2	25	27.1809	0	3	1	1		1	1	2	0	37	1	5	1	4		5	0	1	1	2	1	1	1	0	1	1	1	2	2	1	2	2	2	1	2	0	2	2	4
1	10	2	2	3	0	1	76	2	63	26.2917	0	4	1	2	1	2	1	2	0	51	0	2	1	4	4	4	1	1	1	2	1	1	1	0	1	1	1	2	1	1	2	2	2	1	2	1	2	2	2
1	11	1	2	3	0	1	83	2	50	35.2955	0	6	1	2	1	1	1	1	0	59	0	3	1	8	6	5	0	1	1	1	2	1	1	0	1	1	1	2	2	1	2	2	2	1	2	1	2	2	1
1	11	1	2	3	0	1	82	2	32.5	32.8473	0	6	1	2		1	1	1		55	0	2	1	6	4	5	2	1	1	1	2	0	1	0	0	1	1	2	2	1	2	2	2	1	2	0	2	2	4
1	19	2	2	2	0	0	69	2	43	25.5937	0	1	0	2		1	1	1	1	52	0	1	1	2		2	1	1	1	1	2	0	1	0	1	1	1	2	2	1	2	2	2	1	2	0	2	1	1
1	34	2	2	3	0	1	75	2	62.5	19.4674	1	8	1	2	1	2	1	2	0	15	1	1	0	3		5	0	0	1	1	1	1	1	0	0	1	1	2	2	1	1	1	2	2	2	1	2	2	1
1	34	2	2	3	0	1	79	2	50	27.3399	0	3	1	2	0	2	1	2	0	42	1	0	0	5		5	0	1	1	1	1	1	1	0	0	1	1	2	2	1	1	1	1	1	2	1	2	2	2
1	34	2	2	2	0	0	61	2	40	25.6544	0	1	0	2	1	2	1	2	1	36	1	1	0	3		5	1	0	1	1	1	0	1	0	0	1	1	2	2	1	1	1	1	1	2	1	1	1	4
1	34	2	2	2	0	0	63	2	56.25	35.0556	0	1	0	1	1	2	1	2	0	43	1	3	3	5		5	1	0	1	2	1	1	1	0	0	1	1	2	2	1	1	1	1	1	2	1	2	2	2
1	35	2	2	1	1	0	54	2	34	54.2969	0	3	1	2		2	1	1		36	1	1	0			4	2	1	1	1	2	1	1	0	0	1	1	1	1	1	1	1	1	1	1	0	2	2	1
1	39	2	1	2	0	0	58	2	120	25.6369	0	1	0	2	1	2	1	1	0	50	0	1	1			3	0	0	1	1	1	1	1	0	1	1	1	1	2	1	2	2	1	1	1	1	2	2
1	39	2	2	3	0	1	73	2	125	28.0557	0	2	0	2		2	1	2	0	64	0	3	0			3	1	0	1	2	1	1	1	0	1	1	1	1	2	1	2	2	2	1	1	0	2	2
1	43	2	2	3	0	1	74	2	30	27.5802	0	3	1	2	1	1	1	2	0	49	1	0	0			4	0	1	1	1	1	1	1	0	1	1	1	2	2	1	2	2	2	1	1	1	2	2	4
1	43	2	2	3	0	1	85	2	25	27.0169	0	4	1	2		2	1	2	0	49	1	1	0			4	0	1	1	1	1	1	1	0	0	1	1	2	2	1	1	1	1	1	1	0	2	2	4
1	43	2	2	3	0	1	78	2	48	27.0416	0	2	0	2	1	2	1	1	0	45	1	0	0			4	0	1	1	1	1	1	1	0	1	1	1	2	2	1	2	2	2	1	1	1	2	2	1
1	55	2	2	2	0	0	61	1	80	26.0617	0	2	0	2		2	1	1	0	23	1	1		7		4	1	1	1	2	1	0	1	0	1	1	1	2	2	1	2	2	2	2	2	0	2	2	2
1	55	2	2	3	0	1	76	1	100	37.461	0	3	1	2		2	1	1		41	1	1				4	2	0	2	2	2	0	1	0	0	1	1	2	2	1	1	1	1	2	1	0	1	2	2
1	3	1	2	3	0	1	76	2	80	35.2617	0	3	1	2	0	2	1	2	0	50	0	1	1	2	3	3	0	0	1	1	2	1	1	0	1	1	1	2	2	2	2	2	1	1	2	1	1	2	4
1	9	2	1	2	0	0	61	2	40	26.079	0	1	0	2		1	1	2		39	1	1	0	1		5	2	1	1	1	1	1	1	0	1	1	1	1	2	2	2	2	2	1	2	0	2	2	1
1	9	2	2	3	0	1	76	2	30	22.9481	0	2	0	2		1	1	2		42	1	1	0	3		5	2	0	1	1	1	1	1	0	1	1	1	1	2	2	2	2	2	1	2	0	2	2	4
1	9	2	1	2	0	0	65	2	20	26.9127	0	8	1	2		1	1	2	0	21	1	0	0	4		5	0	1	1	1	1	1	1	0	1	1	1	2	2	2	2	2	2	1	2	0	2	2	4
1	9	2	2	2	0	0	63	2	15	35.6513	0	3	1	2		2	1	2	0	35	1	1	0	6		5	0	1	2	1	2	1	1	0	1	1	1	2	2	2	2	1	2	1	2	0	2	2	4
1	10	2	1	2	0	0	67	2	81	19.4674	1	3	1	2	1	1	1	2	0	65	0	3	2	6	5	4	0	1	1	1	1	1	1	0	1	1	1	2	2	2	2	2	1	1	2	1	2	2	4
1	10	2	2	3	0	1	74	2	50	26.2188	0	4	1	2	1	1	1	2	0	31	1	0	0	6	5	4	0	0	1	2	2	1	1	1	1	1	1	2	2	2	2	2	2	1	2	1	2	2
1	10	2	2	2	0	0	68	2	80	27.6361	0	3	1	2	1	2	1	2	1	56	0	1	1	4		4	1	1	1	1	1	0	1	1	1	1	1	2	2	2	2	2	2	1	2	1	2	2	4
1	11	1	2	3	0	1	71	1	18.75	24.6755	0	2	0	2	1	2	1	1	1	52	0	3	0		3	5	1	1	1	2	1	0	1	0	1	1	1	2	2	2	2	2	1	1	1	1	2	2	2
1	21	2	2	2	0	0	68	1	40	36.4848	0	4	1	2	1	2	1	2	0	53	0	3	1		5	5	1	1	2	1	2	0	1	0	1	1	1	2	2	2	2	2	1	1	1	1	2	2	1
1	21	2	2	1	1	0	52	2	12.25	29.0533	0	1	0	1	0	2	1	2	0	29	1	2	2			5	1	1	2	1	1	1	1	0	1	1	1	2	2	2	2	2	1	1	1	1	1	2	1
1	27	2	2	1	1	0	55	2	30	41.4951	0	2	0	2	1	1	1	2	0	28	1	0		6		4	0	1	1	1	1	0	1	1	1	1	1	2	2	2	2	2	2	1	2	1	2	2	2
1	35	2	2	3	0	1	73	2	26.25	26.2917	0	4	1	1		2	1	2		21	1	3	2	5		5	2	1	1	1	2	1	1	0	1	1	1	2	2	2	2	2	2	1	2	0	2	2	1
1	39	2	2	3	0	1	72	1	40	29.4118	0	3	1	2		2	3	1		31	1	1	0			4	2	0	1	2	2	0	1	0	1	1	1	1	2	2	2	2	2	1	1	0	2	2	4
1	43	2	2	3	0	1	90	2	50	17.8359	1	2	0	2		1	1	1	0	35	1	0	0		6	4	0	1	1	1	2	0	1	0	1	1	1	2	2	2	1	1	1	1	1	0	2	2	2
1	43	2	2	3	0	1	78	2	60	30.0947	0	1	0	1		2	1	1	0	42	1	2	1			3	1	1	1	1	1	0	1	0	1	1	1	2	2	2	1	1	1	1	1	0	2	1	2
1	43	2	1	3	0	1	80	2	75	21.6413	0	1	0	2		1	1	2	0	39	1	0	0			4	0	1	1	1	2	1	1	1	1	1	1	2	2	2	2	2	2	1	1	0	2	2
1	43	2	2	2	0	0	59	2	40	25.9095	0	3	1	2		2	1	1	0	49	1	0	0			4	0	0	1	1	1	1	1	1	1	1	1	1	2	2	2	2	2	1	1	0	2	2	2
1	43	2	2	2	0	0	61	2	40	34.8944	0	6	1	2	1	2	1	2	0	47	1	0	0			4	0	1	1	1	1	1	1	0	1	1	1	2	2	2	1	1	1	1	1	1	2	2	2
1	43	2	2	3	0	1	82	2	15	21.1463	0	4	1	2		1	1	1	0	37	1	1	0			4	0	0	1	1	1	1	1	1	1	1	1	2	2	2	2	2	2	1	1	0	2	2	2
1	46	2	2	2	0	0	65	2	40	19.4932	1	1	0	2	0	1	1	1	0	43	1	0	0	4	4	5	0	0	1	1	1	0	1	0	1	1	1	2	2	2	2	2	2	1	2	1	2	1	1
1	46	2	2	1	1	0	50	2	87.5	20.4152	1	1	0	2	0	1	1	2	0	37	1	1	0			5	0	0	1	1	1	0	1	0	1	1	1	2	2	2	2	2	2	1	1	1	2	1	1
1	9	2	2	3	0	1	82	1	45	29.3962	0	4	1	2		2	3	2		34	1	1	0	7		5	2	1	1	1	2	0	1	0	1	1	1	1	2	2	2	2	2	1	2	0	2	2	4
1	9	2	2	3	0	1	73	2	20	26.4236	0	3	1	2	0	1	1	1	1	37	1	1	0	6		5	1	1	1	1	2	1	1	0	1	1	1	1	2	2	2	2	2	1	2	1	2	2	4
1	9	2	1	1	1	0	49	2	30	28.3039	0	1	0	2		1	1	2	1	45	1	1	0	3		5	1	1	1	1	2	0	1	0	1	1	1	1	1	2	2	2	2	2	2	0	2	1	4
1	46	2	1	2	0	0	58	2	35	32.4661	0	2	0	2	0	1	1	1	0	38	1	1	0			3	0	0	1	1	1	1	1	0	1	1	1	1	2	2	2	2	2	1	1	1	1	2	1
1	9	2	2	3	0	1	72	2	120	27.3588	0	6	1	2		2	3	2	0	29	1	3	3			5	1	1	1	2	2	1	1	0	1	1	1	1	1	1	2	2	2	1	1	0	2	2
1	9	2	2	3	0	1	78	2	40	27.9431	0	4	1	2		1	3	2	0	32	1	2	1	6		5	0	0	1	1	2	1	1	0	1	1	1	1	1	1	2	2	2	1	2	0	2	2	4
1	9	2	2	3	0	1	75	2	60	30.0838	0	3	1	2	0	2	3	2	0	30	1	3	1	5		5	0	1	1	2	2	1	1	0	1	1	1	1	1	1	2	2	2	1	2	1	2	2	4
1	9	2	2	3	0	1	79	1	100	30.8594	0	3	1	2		1	1	1	0	41	1	2	0	6		5	1	1	1	2	2	0	1	0	1	1	1	1	2	1	2	1	2	1	2	0	2	2	4
1	9	2	2	2	0	0	67	2	80	38.2653	0	4	1	2		2	1	1	0	28	1	5	4	2		5	1	1	2	1	2	1	1	0	1	1	1	1	2	1	2	1	2	1	2	0	2	2	1
1	9	2	2	2	0	0	69	2	60	21.6041	0	3	1	2		2	3	2	0	35	1	2	2	3		5	1	1	2	2	2	1	1	0	1	1	1	1	1	1	2	2	2	1	2	0	2	2
1	9	2	2	2	0	0	63	2	75	25.5036	0	2	0	2		1	3	2	0	31	1	3	1	4		5	1	1	2	2	2	1	1	0	1	1	1	2	1	1	2	2	2	1	2	0	2	2
1	9	2	2	2	0	0	67	2	60	21.0667	0	5	1	2		2	1	2	1	31	1	2	1	5		5	1	1	1	1	1	1	1	0	1	1	1	2	2	1	2	2	2	1	2	0	2	2	4
1	9	2	2	2	0	0	69	2	75	24.677	0	2	0	2		1	1	2	0	16	1	3	1			5	1	1	1	1	1	1	1	0	0	1	1	1	2	1	2	1	1	1	1	0	2	2	1
1	9	2	2	2	0	0	65	2	70	22.3863	0	3	1	2		2	3	2	0	40	1	3	1	3		5	1	1	2	2	2	1	1	0	1	1	1	1	1	1	2	2	2	1	2	0	2	2
1	9	2	2	3	0	1	79	2	50	29.7609	0	4	1	2		1	1	2		37	1	2	1	3		5	2	0	1	1	2	1	1	0	1	1	1	1	2	1	2	2	2	1	2	0	2	2	4
1	9	2	2	3	0	1	70	2	90	25.6544	0	2	0	2		2	3	1	0	30	1	4	0	3		5	1	1	1	2	1	1	1	0	1	1	1	1	2	1	2	1	2	1	2	0	2	2	1
1	9	2	2	3	0	1	79	2	30	28.6501	0	2	0	2	0	1	1	2	0	49	1	2	0	3		5	0	0	1	1	1	1	1	0	1	1	1	2	2	1	2	2	2	1	2	1	1	2	3
1	11	1	2	2	0	0	61	1	30	34.2936	0	3	1	2	1	2	1	1		29	1	1	1	8		4	2	1	1	1	2	0	1	0	0	1	1	2	2	1	1	1	2	1	2	1	2	2	4
1	11	1	2	2	0	0	64	1	35	22.1367	0	2	0	2		1	1	1		26	1	3	2	5	6	5	2	1	1	2	2	0	1	0	1	1	1	2	2	1	2	2	2	1	2	0	2	2	4
1	25	2	2	2	0	0	68	2	60	24.281	0	4	1	2		1	1	1	1	19	1	1	1			5	1	1	1	2	2	1	1	0	1	1	1	2	2	1	1	2	2	1	1	0	2	2	1
1	27	2	2	3	0	1	86	2	40	23.3355	0	5	1	2	1	2	1	1	0	34	1	2	1			4	1	1	1	1	2	1	1	0	0	1	1	1	2	1	1	1	1	1	1	1	2	2
1	27	2	2	2	0	0	61	2	80	26.6097	0	2	0	2	1	1	1	1	0	26	1	2	2	4	7	4	1	1	1	1	2	1	1	0	1	1	1	1	2	1	2	2	2	1	2	1	1	2	1
1	27	2	2	2	0	0	61	2	45	30.1038	0	2	0	2	1	1	1	1	0	37	1	2	2	5	4	4	1	1	1	1	2	1	1	0	1	1	1	1	2	1	2	2	2	1	2	1	1	2	1
1	34	2	2	2	0	0	56	2	40	16.5147	1	9	1	2	0	2	3	2	0	16	1	4	1	4		5	1	1	1	1	2	1	1	0	0	1	1	2	2	1	1	1	2	1	2	1	2	2	3
1	34	2	2	2	0	0	65	2	40	28.578	0	4	1	2	0	2	3	2	0	26	1	2	1	8		5	1	1	1	1	2	1	1	0	0	1	1	2	2	1	1	1	2	1	2	1	2	2	2
1	34	2	2	1	1	0	55	2	60	34.1598	0	1	0	2	0	1	1	1	1	25	1	2	1	6		5	1	1	1	2	2	0	1	0	1	1	1	2	2	1	2	2	2	1	2	1	2	1	2
1	34	2	2	3	0	1	78	2	100	31.5886	0	3	1	2	0	2	3	2	0	18	1	3	2	7		5	1	1	1	1	2	1	1	0	0	1	1	2	2	1	1	1	2	1	2	1	2	2	1
1	34	2	2	3	0	1	81	2	97.5	26.0262	0	3	1	2	0	2	3	2	0	17	1	3	2	7		5	1	0	1	1	2	1	1	0	0	1	1	2	2	1	1	1	2	1	2	1	1	2	2
1	34	2	2	3	0	1	73	2	150	23.7118	0	10	1	2	0	2	1	2	0	32	1	2	0	4		5	0	0	1	2	1	1	1	0	1	1	1	2	2	1	2	2	2	1	2	1	2	2	4
1	34	2	2	3	0	1	78	2	50	29.3575	0	1	0	2	0	2	3	2	1	27	1	2	0	6		5	1	0	1	2	1	0	1	0	0	1	1	2	2	1	1	1	2	1	2	1	2	1	2
1	34	2	2	2	0	0	62	2	106	25.6544	0	4	1	2	1	2	1	2	0	20	1	2	0	6		5	0	0	1	2	2	1	1	0	0	1	1	2	2	1	1	1	2	1	2	1	2	2	2
1	43	2	2	3	0	1	71	2	45	25.4028	0	1	0	2		1	1	2	1	28	1	4	2			4	1	1	1	1	1	0	1	0	1	1	1	2	2	1	2	2	2	1	1	0	2	1	1
1	43	2	2	3	0	1	78	2	50	29.3848	0	3	1	2		2	3	1	0	42	1	3	1			4	1	1	1	1	2	1	1	0	0	1	1	2	2	1	1	1	1	1	1	0	2	2	2
1	43	2	2	2	0	0	62	2	11	33.7925	0	4	1	2	1	1	1	1	0	42	1	1	1			4	0	1	1	1	1	1	1	0	1	1	1	2	2	1	2	2	2	1	1	1	1	2	2
1	43	2	2	3	0	1	74	2	100	25.2826	0	2	0	2		1	1	1	1	39	1	2	0			4	1	1	1	1	2	1	1	0	1	1	1	2	2	1	2	2	2	1	1	0	2	2
1	56	1	2	1	1	0	55	2	75	22.3094	0	2	0	2	1	1	1	2	0	35	1	1	2			5	0	1	1	2	1	1	1	0	1	1	1	2	2	1	2	2	2	1	1	1	2	2	1
1	3	1	2	3	0	1	79	2	20	25.9701	0	2	0	2	1	1	1	2	0	35	1	2	0		6	4	1	1	1	1	2	1	1	0	0	1	1	2	2	2	1	1	1	1	1	1	1	2	3
1	9	2	2	2	0	0	65	1	90	35.0032	0	3	1	2		1	1	1		24	1	3	1	5		5	2	1	2	2	2	0	1	0	1	1	1	2	2	2	2	2	2	1	2	0	2	2	1
1	9	2	2	2	0	0	63	2	40	29.7578	0	6	1	2		1	1	1		44	1	2	2			5	2	1	2	1	2	1	1	0	0	1	1	1	2	2	2	1	1	1	1	0	2	2	1
1	9	2	1	2	0	0	58	2	45	32.8731	0	4	1	2		1	1	2	0	31	1	3	1	8		5	0	1	1	1	2	1	1	0	1	1	1	2	1	2	2	1	2	1	2	0	2	2	4
1	9	2	2	3	0	1	74	1	35	37.8138	0	5	1	2		2	3	1	0	28	1	3	2	4		5	1	1	2	1	2	0	1	0	1	1	1	1	2	2	2	2	2	1	2	0	2	2	4
1	9	2	2	2	0	0	69	2	50	30.863	0	4	1	2		2	1	1	0	29	1	8	1	6		5	1	1	1	1	2	1	1	0	1	1	1	1	2	2	2	1	2	1	2	0	2	2	4
1	9	2	2	3	0	1	71	2	100	32.4675	0	8	1	2		1	1	2	0	33	1	2	0	3		5	0	1	1	1	1	1	1	0	1	1	1	2	2	2	2	2	2	1	2	0	2	2	4
1	9	2	2	2	0	0	63	2	40	42.0153	0	3	1	2		1	1	2	1	27	1	2	0	6		5	1	1	1	2	1	1	1	0	1	1	1	1	2	2	2	2	2	1	2	0	2	2	4
1	9	2	2	3	0	1	77	1	50	26.7229	0	1	0	2		1	3	1	1	18	1	3	1	7		5	1	1	1	1	2	0	1	0	1	1	1	1	2	2	2	2	2	1	2	0	2	1	4
1	9	2	2	3	0	1	75	1	40	18.4139	1	7	1	2		1	1	2		32	1	1	1	3		5	2	1	1	1	2	0	1	0	1	1	1	2	2	2	2	2	2	2	2	0	2	2	4
1	11	1	2	3	0	1	74	2	58.5	19.1406	1	2	0	2	1	2	3	1	0	25	1	5	3			4	1	0	1	2	2	1	1	1	1	1	1	2	2	2	2	2	2	1	1	1	2	2	1
1	21	2	2	3	0	1	77	1	96.25	18.369	1	1	0	2	1	1	1	1	1	37	1	1	1		7	5	1	1	1	1	1	0	1	0	1	1	1	2	2	2	2	2	1	1	1	1	2	1	4
1	21	2	2	3	0	1	70	1	112.5	30.3871	0	4	1	2		2	1	1	0	37	1	2	1	4	5	5	1	1	1	2	2	0	1	0	1	1	1	2	2	2	2	2	2	1	2	0	1	2	4
1	35	2	2	3	0	1	82	2	62.5	21.3039	0	3	1	2	0	2	1	2	1	26	1	4	1	6		5	1	1	1	2	2	1	1	0	1	1	1	1	2	2	2	2	2	1	2	1	2	2	3
1	43	2	2	3	0	1	75	2	40	28.3987	0	4	1	2		2	1	1	0	44	1	1	1			4	0	1	1	1	1	1	1	0	1	1	1	2	2	2	1	1	1	1	1	0	2	2	4
1	43	2	2	2	0	0	66	2	60	25.6055	0	1	0	2		2	1	1	0	35	1	1	1			4	0	1	1	1	1	0	1	1	1	1	1	2	2	2	2	2	2	1	1	0	2	1	2
1	9	2	2	2	0	0	63	2	40	25.3086	0	2	0	2		2	1	2	0	32	1	2	1	4		5	1	1	1	1	2	1	1	0	1	1	1	1	2	2	2	2	2	1	2	0	2	2	4
1	9	2	1	1	1	0	49	2	30	29.5159	0	2	0	2		2	1	2		45	1	3	0	3		5	2	1	1	2	1	1	1	0	1	1	1	2	1	2	2	1	2	1	2	0	2	2	4
2	22	1	2	3	0	1	78	1	60	24.2215	0	2	0	2		2	1	1	0	50	0	0	0			3	1	1	1	1	1	0	1	0	0	1	1	1	2	1	1	2	1	1	1	0	1	2	4
2	54	2	1	1	1	0	46	2	12.5	28.3987	0	3	1	2	1	1	1	2		54	0	1	0			5	2	0	1	1	1	1	1	0	0	1	1	2	1	1	1	1	1	1	1	1	1	2	3
2	28	1	2	2	0	0	57	2	80	24.3824	0	2	0	1	0	1	1	2	1	58	0	5	3	2		5	1	1	1	1	1	1	1	0	1	1	1	1	2	2	2	2	2	1	2	1	2	2	1
2	39	2	2	3	0	1	71	2	68	32.6294	0	1	0	2		2	1	1		63	0	0	0			4	2	0	1	1	1	1	1	0	1	1	1	1	2	2	2	2	1	1	1	0	1	2	4
2	54	2	2	2	0	0	68	2	40	27.4648	0	1	0	2	1	1	1	2	0	53	0	0	0	5		5	0	0	1	1	2	0	1	0	1	1	1	2	2	2	1	1	2	1	2	1	2	1	1
2	6	1	2	3	0	1	80	2	110	23.8054	0	2	0	2		1	1	1	0	25	1	0	0		6	4	0	0	1	1	1	1	1	0	0	1	1	1	2	1	1	1	1	1	1	0	2	2	2
2	6	1	2	3	0	1	77	2	100	29.0688	0	5	1	2		2	1	2	0	31	1	0	0			5	0	0	1	1	1	1	1	0	0	1	1	1	2	1	1	1	1	1	1	0	2	2
2	6	1	2	3	0	1	77	2	50	33.4622	0	1	0	2		2	1	1	0	41	1	0	0			4	1	0	1	1	1	1	1	0	0	1	1	2	1	1	1	1	1	1	1	0	1	2	4
2	6	1	2	3	0	1	70	2	40	29.0006	0	3	1	2		1	1	1	0	38	1	0	0			2	0	1	1	1	1	1	1	0	0	1	1	2	1	1	1	1	1	1	1	0	1	2
2	10	2	2	2	0	0	67	2	36	20.9877	1	1	0	2		2	1	2		58	0	1	1			5	2	1	1	1	1	0	1	0	0	1	1	1	2	1	1	2	1	2	1	0	2	1	3
2	14	1	2	2	0	0	68	1	60	27.4506	0	3	1	2	1	2	1	1		19	1	0	0			5	2	1	1	1	1	0	1	0	0	1	1	2	2	1	2	2	1	1	1	1	2	2	4
2	14	1	2	2	0	0	69	1	45	26.4855	0	8	1	2	1	2	1	1	1	29	1	0	0			4	1	1	1	1	1	0	1	0	1	1	1	2	1	1	2	1	1	1	1	1	2	2
2	22	1	2	3	0	1	79	2	52.5	20.5151	1	1	0	2		2	3	1	0	18	1	1	0			4	1	1	1	1	2	0	1	0	0	1	1	1	2	1	1	1	1	1	1	0	2	1	4
2	22	1	2	3	0	1	78	1	80	23.6713	0	1	0	2		2	3	2		21	1	0	0			4	2	1	1	1	2	0	1	0	0	1	1	1	2	1	1	1	1	2	1	0	2	2	4
2	22	1	2	1	1	0	50	2	30	24.8016	0	1	0	2		1	3	2	0	49	1	0	0	2		2	0	1	2	1	1	0	1	0	1	1	1	1	2	1	2	2	2	1	2	0	2	1	4
2	26	2	2	3	0	1	82	2	102	28.9811	0	7	1	2	0	2	1	1	0	55	0	8	6			5	1	1	1	1	2	1	1	0	0	1	1	2	2	1	2	1	1	1	1	1	1	2	4
2	26	2	2	3	0	1	80	2	80	21.7778	0	3	1	2	1	2	1	1	0	54	0	2	1			2	1	1	1	1	1	1	1	0	0	1	1	1	2	1	1	1	1	1	1	1	2	2	3
2	28	1	2	3	0	1	84	2	40	30.4076	0	8	1	2		2	1	2		25	1	0	0			5	2	0	1	1	2	1	1	0	0	1	1	1	2	1	1	1	2	1	1	0	1	2	3
2	28	1	2	2	0	0	65	2	45	25.3333	0	0	0	2	1	1	1	1	0	39	1	0				5	0	0	1	1	1	0	1	0	1	1	1	1	2	1	1	2	2	1	1	1	2	2	4
2	28	1	2	3	0	1	74	2	30	21.7555	0	2	0	2		2	1	2	0	50	0	4	3			5	1	0	1	1	2	1	1	0	1	1	1	1	2	1	2	2	2	1	1	0	1	2	1
2	34	2	2	2	0	0	67	2	37.5	22.1003	0	3	1	2	0	2	3	1		54	0	3	3	6		5	2	0	1	2	2	1	1	0	0	1	1	2	2	1	1	1	2	2	2	1	1	2	3
2	34	2	2	2	0	0	67	2	50	23.1405	0	3	1	2	0	2	1	2		54	0	2	2	7		5	2	0	1	1	2	1	1	0	0	1	1	2	2	1	1	1	1	1	2	1	1	2	2
2	34	2	2	3	0	1	74	2	80	29.4118	0	1	0	2	0	2	3	2	0	44	1	1	0	4		5	1	0	1	2	1	0	1	0	0	1	1	2	2	1	1	1	1	1	2	1	2	1	2
2	34	2	1	3	0	1	75	2	55	23.5294	0	9	1	2	1	1	1	1	1	43	1	0	0	4		5	1	0	1	1	1	1	1	0	0	1	1	2	2	1	1	1	2	2	2	1	2	2	3
2	34	2	2	2	0	0	63	2	20	34.6809	0	4	1	2	1	1	1	1	0	37	1	1	0	4		5	0	1	1	1	1	0	1	0	0	1	1	2	2	1	1	1	1	1	2	1	2	2	2
2	34	2	2	2	0	0	66	2	100	36.9344	0	2	0	2	0	1	1	2	1	57	0	1	1	4		5	1	0	1	2	1	1	1	0	0	1	1	2	2	1	1	1	1	1	2	1	1	2	4
2	38	2	2	3	0	1	80	2	75	23.8754	0	10	1	2		1	1	2	0	35	1	0	0			4	0	0	1	1	1	1	1	0	0	1	1	2	1	1	1	1	1	1	1	0	2	2	4
2	43	2	2	2	0	0	66	1	75	28.4055	0	9	1	2		1	1	1		54	0	2	2			2	2	0	1	1	1	0	1	0	0	1	1	1	1	1	1	1	1	1	1	0	1	2
2	46	2	2	3	0	1	70	2	180	37.1094	0	3	1	2	0	2	1	1	0	62	0	2	1	3		5	1	0	1	1	1	0	1	0	0	1	1	2	2	1	2	2	1	1	2	1	1	2	1
2	54	2	2	3	0	1	87	1	200	30.1194	0	3	1	2		2	1	1		25	1	1	0			5	2	0	1	1	1	0	1	0	0	1	1	1	1	1	1	1	1	1	1	0	1	2	2
2	54	2	1	3	0	1	82	2	25	17.5668	1	3	1	2	1	2	1	2	0	43	1	1	0	7		5	0	1	1	1	2	1	1	0	0	1	1	2	2	1	1	1	2	1	2	1	1	2	2
2	54	2	2	3	0	1	75	2	50	27.7634	0	3	1	2	1	1	1	2		46	1	1	0			5	2	0	1	1	1	1	1	0	0	1	1	2	1	1	1	1	1	1	1	1	1	2	2
2	54	2	2	2	0	0	63	2	125	25.0399	0	5	1	2	1	1	1	1		39	1	0	0			5	2	1	1	1	1	1	1	0	0	1	1	2	1	1	1	1	1	1	1	1	1	2	2
2	54	2	2	2	0	0	62	2	19.5	28.578	0	1	0	2		2	1	1	0	37	1	0	0		4	5	0	1	1	1	1	0	1	0	0	1	1	2	1	1	1	1	1	1	1	0	2	1	2
2	54	2	1	3	0	1	78	2	60	24.4561	0	5	1	2		2	1	1		60	0	1	1			5	2	1	1	1	1	1	1	0	0	1	1	1	1	1	1	1	1	2	1	0	1	2	1
2	56	1	2	2	0	0	65	2	55	28.089	0	2	0	2	1	1	1	1	0	42	1	1	0			5	0	0	1	1	1	1	1	0	1	1	1	2	2	1	2	2	2	1	1	1	2	2	2
2	56	1	2	3	0	1	70	2	30	21.8871	0	2	0	2		1	1	2	1	51	0	1	1			5	1	0	1	1	1	1	1	0	1	1	1	2	2	1	2	2	2	1	1	0	1	2	2
2	57	1	2	3	0	1	77	2	62.5	38.9739	0	3	1	2	1	1	1	1	0	39	1	0	0		3	5	0	0	1	1	1	1	1	0	1	1	1	2	1	1	2	2	2	1	1	1	2	2	4
2	58	1	2	2	0	0	56	2	12	20.1956	1	1	0	2	1	1	1	1		46	1	0	0			5	2	1	1	1	1	0	1	0	0	1	1	2	1	1	1	1	1	1	1	1	1	1
2	33	1	2	1	1	0	50	1	32	32.112	0	2	0	2		1	1	1	0	33	1	0	0	5	5	5	0	1	1	1	2	0	1	0	1	1	1	2	2	2	2	2	2	1	2	0	2	2	2
2	34	2	2	3	0	1	80	2	52	22.7732	0	2	0	2		1	1	2	1	35	1	0	0	10	7	5	1	0	1	2	2	1	1	0	1	1	1	1	2	2	1	1	2	1	2	0	2	2	2
2	35	2	2	3	0	1	70	2	50	32.2421	0	3	1	1		2	1	2		41	1	3	1	4		2	2	1	1	1	1	1	1	0	1	1	1	2	2	2	2	2	1	1	2	0	2	2	2
2	35	2	2	3	0	1	72	2	30	25.4028	0	4	1	1		2	1	2		45	1	2	1	5		5	2	1	1	1	1	1	1	0	1	1	1	2	2	2	2	2	2	1	2	0	1	2	1
2	35	2	2	2	0	0	69	2	30	27.4756	0	1	0	1		2	1	2	1	21	1	2	1			5	1	1	1	1	1	1	1	0	1	1	1	2	2	2	2	2	2	1	1	0	2	2	2
2	35	2	2	3	0	1	72	2	56.25	22.231	0	3	1	1		2	1	2		39	1	3	1			2	2	1	1	1	1	1	1	0	1	1	1	2	2	2	2	2	2	1	1	0	2	2	4
2	38	2	2	3	0	1	70	2	40	38.5141	0	2	0	2		1	1	2	0	25	1	0	0			5	0	1	1	1	1	1	1	0	0	1	1	1	2	2	2	1	1	1	1	0	1	2	2
2	44	1	1	3	0	1	72	2	45	26.0584	0	1	0	2		1	1	2	0	37	1	0	0			4	0	1	1	1	2	1	1	1	1	1	1	2	2	2	2	2	2	1	1	0	2	2	4
2	54	2	2	2	0	0	61	2	30	29.4076	0	1	0	2	1	2	3	1	0	33	1	1	0		3	5	1	1	1	1	1	0	1	0	0	1	1	1	1	2	1	1	1	1	1	1	2	1	2
2	54	2	2	2	0	0	64	2	60	45.7247	0	5	1	2		2	1	1		44	1	1	0			5	2	1	1	1	2	0	1	0	0	1	1	1	2	2	1	1	1	1	1	0	2	2	1
2	57	1	2	2	0	0	64	2	135	21.8871	0	1	0	2	0	1	1	1	0	44	1	0	0	3		5	0	0	1	1	1	1	1	0	1	1	1	2	1	2	2	2	2	1	2	1	1	2	4
2	22	1	2	2	0	0	59	2	80	26.398	0	2	0	2		2	1	1	1	14	1	0	0			4	1	0	1	2	2	1	1	1	1	1	1	1	2	2	2	2	2	1	1	0	2	2	4
2	33	1	2	2	0	0	66	2	100	25.9909	0	3	1	2		1	1	2	0	24	1	0	0		4	5	0	1	1	1	1	1	1	0	1	1	1	2	2	2	2	2	1	1	1	0	2	2	2
2	6	1	2	3	0	1	72	2	53	20.7612	1	2	0	2		2	1	1	0	36	1	6	1		7	4	1	1	1	1	2	1	1	0	0	1	1	2	2	1	1	1	1	2	1	0	2	2	2
2	6	1	2	3	0	1	83	2	67	28.1969	0	6	1	2		2	1	1	0	28	1	3	0			4	1	1	1	1	1	1	1	0	0	1	1	1	2	1	1	1	1	1	1	0	1	2	2
2	6	1	2	3	0	1	76	2	162	29.0688	0	4	1	2		1	1	1		35	1	1	1			5	2	0	1	1	2	0	1	0	0	1	1	1	2	1	1	1	1	1	1	0	2	2
2	9	2	2	2	0	0	68	2	30	33.91	0	3	1	2		2	1	2	0	30	1	3	1	5		5	1	1	1	2	1	1	1	0	1	1	1	2	1	1	2	2	2	1	2	0	1	2
2	13	1	2	3	0	1	74	2	50	30.1205	0	3	1	2	0	2	1	1	0	42	1	2	0	2		5	1	1	1	1	2	1	1	0	1	1	1	2	2	1	2	2	2	1	2	1	1	2	2
2	22	1	2	3	0	1	72	2	80	23.8754	0	2	0	2		2	3	1	1	35	1	1	1			4	1	1	1	1	2	1	1	0	1	1	1	1	2	1	2	2	2	1	1	0	2	2	4
2	23	1	2	3	0	1	70	2	33	27.8852	0	11	1	2	0	1	1	1	1	42	1	1	1		3	3	1	0	1	1	1	1	1	0	0	1	1	1	2	1	1	1	1	1	1	1	2	2
2	26	2	2	3	0	1	83	1	120	21.2585	0	9	1	2		1	1	1	1	42	1	7	7			3	1	0	1	1	2	0	1	0	0	1	1	1	2	1	1	1	1	1	1	0	2	2	4
2	26	2	2	3	0	1	75	2	120	33.0237	0	6	1	2		2	1	2	1	44	1	2	2			2	1	0	1	1	1	1	1	0	0	1	1	2	2	1	1	1	1	1	1	0	1	2	1
2	26	2	2	2	0	0	64	1	37.5	25.4327	0	1	0	2	1	2	3	1	0	40	1	2	1			5	1	1	1	1	1	0	0	0	1	1	1	2	2	1	2	2	2	1	1	1	2	1	4
2	30	1	2	3	0	1	84	2	17.5	33.0579	0	2	0	2		1	1	1		41	1	2	1			4	2	1	1	1	1	1	1	0	0	1	1	2	2	1	2	2	1	1	1	0	1	2	1
2	30	1	2	2	0	0	68	2	25	25.5296	0	1	0	2		2	1	1	0	33	1	3	0			3	1	1	1	1	1	0	1	0	1	1	1	2	2	1	2	2	1	1	1	0	2	1	2
2	34	2	1	3	0	1	81	2	46	20.5049	1	8	1	2	1	2	1	1	0	33	1	3	1	4		5	1	1	1	1	2	0	1	0	0	1	1	2	2	1	1	1	1	1	2	1	2	2	1
2	34	2	2	2	0	0	60	2	45	36.8481	0	3	1	2	1	2	1	1	1	33	1	2	0	4		5	1	1	1	1	1	1	1	0	1	1	1	2	2	1	2	2	1	1	2	1	2	2	3
2	35	2	1	3	0	1	85	2	60	29.2969	0	2	0	2		2	1	1	1	45	1	2	2			2	1	1	1	1	1	1	1	0	0	1	1	2	2	1	1	1	1	1	1	0	2	2	1
2	35	2	2	3	0	1	86	2	67.5	21.3039	0	3	1	2		2	1	2		41	1	3	1			5	2	1	1	1	1	1	1	0	0	1	1	1	2	1	1	1	1	1	1	0	1	2	3
2	54	2	2	3	0	1	77	1	54	22.3081	0	4	1	2	1	2	1	1		17	1	3	2	7		5	2	1	1	1	2	0	1	0	0	1	1	1	2	1	1	1	2	1	2	1	2	2	1
2	54	2	2	3	0	1	74	2	52.5	23.8087	0	2	0	2	1	2	1	1	0	27	1	5	0	6		5	1	1	1	1	2	1	1	0	0	1	1	2	2	1	1	1	2	1	2	1	1	2	2
2	54	2	2	1	1	0	50	2	90	25.0995	0	1	0	2	1	2	1	1	0	39	1	1	1	4		5	0	1	1	2	1	0	1	0	0	1	1	2	2	1	1	1	1	1	2	1	1	1	4
2	54	2	2	3	0	1	73	2	30	24.623	0	2	0	2		2	1	1		29	1	2	0			5	2	1	1	1	1	1	1	0	0	1	1	2	1	1	1	1	1	1	1	0	1	2	3
2	56	1	2	2	0	0	67	2	80	22.5466	0	2	0	2	1	1	3	1	1	31	1	10	7	7		5	1	1	1	2	2	1	1	0	1	1	1	2	2	1	2	2	2	1	2	1	2	2	2
2	56	1	2	2	0	0	65	2	80	18.3391	1	5	1	2		1	1	2	1	31	1	3	2			5	1	1	1	2	2	1	1	0	1	1	1	2	2	1	2	2	2	1	1	0	2	2	2
2	56	1	2	2	0	0	68	2	80	21.6333	0	1	0	2		1	1	2	1	29	1	3	3	6		5	1	1	1	2	2	0	1	0	1	1	1	2	2	1	2	2	2	1	2	0	2	1	2
2	56	1	2	3	0	1	79	2	160	25.0135	0	2	0	2		1	1	2	1	30	1	1	1			5	1	0	1	1	1	1	1	0	0	1	1	1	2	1	1	1	1	1	1	0	2	2	4
2	56	1	2	3	0	1	71	2	100	22.3863	0	2	0	2		1	1	2	1	27	1	3	2			5	1	1	1	2	1	1	1	0	1	1	1	2	2	1	2	2	1	1	1	0	2	2	2
2	57	1	2	3	0	1	77	1	80	23.7118	0	4	1	2	1	2	1	1	1	24	1	2	0	7		5	1	0	1	1	2	0	1	0	0	1	1	2	2	1	1	1	2	1	2	1	1	2	4
2	58	1	2	2	0	0	68	2	125	24.6904	0	3	1	2	1	1	1	1		28	1	1	1			5	2	0	1	2	2	1	1	0	0	1	1	2	2	1	2	2	2	1	1	1	1	2	1
2	58	1	2	3	0	1	79	2	90	27.2509	0	10	1	2	1	2	3	1		43	1	2	2			4	2	0	1	2	2	1	1	0	0	1	1	2	2	1	1	1	2	1	1	1	1	2	1
2	3	1	2	3	0	1	81	2	15	31.2213	0	2	0	2		2	1	2	0	20	1	3	0			4	1	0	2	1	2	1	1	0	0	1	1	2	1	2	1	1	1	1	1	0	1	2	2
2	22	1	2	3	0	1	71	2	50	17.7154	1	1	0	2		1	1	2	1	35	1	1	1			4	1	1	1	2	2	1	1	1	1	1	1	1	2	2	2	2	2	2	1	0	2	2	4
2	28	1	2	3	0	1	81	2	60	28.5483	0	4	1	2	1	2	1	2	0	42	1	3	0		5	5	1	1	1	1	2	1	1	0	1	1	1	2	2	2	2	2	1	1	1	1	2	2	2
2	28	1	1	1	1	0	51	2	30	19.0443	1	1	0	2	1	2	1	2	1	45	1	2	0	4	4	5	1	0	1	1	1	1	1	0	1	1	1	2	2	2	2	2	2	1	2	1	2	2	1
2	28	1	2	2	0	0	63	2	60	32.912	0	2	0	2		2	1	2		42	1	1	1			5	2	1	1	1	2	1	1	0	0	1	1	2	2	2	1	2	1	1	1	0	2	2	4
2	29	1	2	3	0	1	71	1	37.5	20.2865	1	2	0	2		2	3	2	0	27	1	5	3	7		5	1	1	1	2	2	0	1	0	1	1	1	2	2	2	2	2	2	1	2	0	2	2	1
2	35	2	2	3	0	1	80	2	50	24.4646	0	10	1	2		2	1	2		48	1	3	1	7		5	2	0	1	1	1	1	1	0	1	1	1	2	2	2	2	2	2	1	2	0	2	2	2
2	35	2	2	3	0	1	79	2	50	22.5306	0	11	1	2		1	1	2	1	22	1	4	2	6		5	1	1	1	1	1	1	1	0	1	1	1	1	2	2	2	2	2	1	2	0	2	2	1
2	35	2	2	3	0	1	77	2	14	27.968	0	3	1	2		2	1	2		40	1	3	0			5	2	1	1	1	1	1	1	0	1	1	1	2	2	2	2	2	2	1	1	0	1	2	1
2	42	1	2	3	0	1	84	2	40	21.1553	0	5	1	2		2	3	1	0	38	1	3	1			5	1	1	1	1	2	1	1	0	1	1	1	1	2	2	1	2	1	1	1	0	2	2	1
2	43	2	2	3	0	1	82	2	40	30.5556	0	5	1	2		2	1	2	0	42	1	2	0			4	0	1	1	1	1	1	1	0	1	1	1	2	2	2	1	1	1	1	1	0	2	2	2
2	43	2	2	3	0	1	82	2	40	30.5556	0	4	1	2		2	1	2	0	42	1	2	0			4	0	1	1	1	1	1	1	0	1	1	1	2	2	2	1	1	1	1	1	0	2	2	2
2	44	1	2	2	0	0	63	2	60	31.1207	0	4	1	2		2	1	2	0	42	1	1	1			4	1	1	1	1	2	1	1	0	1	1	1	2	2	2	2	2	1	1	1	0	2	2	1
2	54	2	2	2	0	0	61	1	35	29.4076	0	1	0	2	1	2	3	1	0	33	1	2	0	3		5	1	1	1	1	1	0	1	0	1	1	1	2	2	2	2	2	2	1	2	1	2	1	2
2	54	2	2	3	0	1	71	2	30	35.2653	0	1	0	2	1	2	1	1	0	43	1	1	1	6		5	0	1	1	1	1	0	1	0	0	1	1	1	1	2	1	1	2	1	2	1	1	1	2
2	9	2	2	3	0	1	75	2	50	23.3556	0	3	1	2		1	1	2	1	31	1	2	0			5	1	0	1	1	2	1	1	0	1	1	1	1	2	2	2	2	2	1	1	0	1	2	4
2	3	1	2	3	0	1	77	2	80	26.6728	0	3	1	2		2	1	2	1	31	1	9	4		9	4	1	1	1	1	2	1	1	0	1	1	1	2	2	2	2	2	1	1	1	0	2	2	1
2	26	2	1	2	0	0	59	1	35	15.2219	1	1	0	2		2	1	1	1	33	1	4				3	1	1	2	1	2	0	1	0	1	1	1	1	2	2	1	1	1	1	1	0	2	2	2
1	9	2	2	3	0	1	75	2	50	23.4586	0	5	1	2		1	1	2	0	36	1	1	0	4		5	0	1	2	2	2	1	1	0	1	0	1	1	2	1	2	2	2	1	2	0	2	2	2
1	10	2	2	3	0	1	83	1	51	27.8876	0	5	1	2	1	2	3	2	0	56	0	1	1			4	1	1	1	1	2	0	1	0	0	0	1	1	2	1	1	2	1	1	1	1	1	2	2
1	10	2	1	2	0	0	61	2	60	21.2306	0	1	0	2	0	1	1	1	1	58	0	2	1	5		4	1	0	1	1	1	0	1	0	1	0	1	1	1	1	2	2	1	1	2	1	1	1	2
1	16	2	2	3	0	1	85	2	50	32.3884	0	2	0	2	1	2	1	2	0	55	0	3	1	5	3	5	0	1	1	1	1	1	1	0	0	0	1	2	2	1	1	1	1	1	2	1	2	2	2
1	21	2	2	3	0	1	78	2	60	22.5896	0	3	1	2	1	1	1	1	0	68	0	1	1			5	0	0	1	1	1	1	1	0	1	0	1	1	2	1	2	2	1	1	1	1	2	2	1
1	27	2	2	3	0	1	72	2	30	28.0102	0	2	0	2	1	2	1	1	0	50	0	2	2			4	1	1	1	1	1	1	1	0	1	0	1	2	2	1	2	2	1	1	1	1	2	2
1	27	2	2	2	0	0	60	2	40	24.8591	0	3	1	2	0	1	1	1	1	46	1	0	0	4		4	1	1	1	2	1	0	1	0	1	0	1	2	2	1	2	2	2	1	2	1	2	2	1
1	27	2	2	3	0	1	85	2	60	33.2515	0	3	1	2	1	1	1	1		57	0	2	2			2	2	1	1	1	1	1	1	0	0	0	1	1	2	1	1	1	1	1	1	1	1	2	3
1	34	2	2	3	0	1	74	2	30	26.4236	0	4	1	2	0	2	1	2	0	19	1	0	0	5		5	0	1	1	1	2	1	1	0	0	0	1	1	2	1	1	1	2	1	2	1	1	2	1
1	34	2	2	3	0	1	81	2	50	37.8329	0	1	0	2	0	1	1	1	0	49	1	0	0	2		5	0	0	1	1	1	0	1	0	1	0	1	2	2	1	2	2	2	1	2	1	2	1	2
1	34	2	2	3	0	1	77	2	43	32.0312	0	4	1	2	1	1	1	2	0	44	1	0	0	3		5	0	1	1	1	1	1	1	0	1	0	1	2	1	1	2	2	2	1	2	1	2	2	2
1	36	2	2	3	0	1	76	2	137.5	24.677	0	5	1	2		1	1	1		73	0	4	2			1	2	0	1	1	1	0	1	0	0	0	1	2	2	1	1	1	1	1	1	0	2	2	4
1	39	2	2	3	0	1	78	2	137.5	33.9493	0	1	0	2		2	1	1	0	76	0	4	2			4	1	0	1	1	2	0	1	0	1	0	1	2	2	1	2	2	2	1	1	0	2	2	1
1	39	2	2	3	0	1	74	2	30	29.7143	0	5	1	2		2	1	1	0	63	0	3	2			5	0	1	1	1	1	1	1	0	0	0	1	1	1	1	1	1	1	1	1	0	1	2	3
1	43	2	2	2	0	0	68	2	75	34.0136	0	4	1	2		2	1	1		32	1	1	0			4	2	1	1	1	1	1	1	0	1	0	1	1	2	1	2	2	2	1	1	0	2	2
1	46	2	2	3	0	1	76	2	30	26.1719	0	4	1	2	0	1	1	1	1	33	1	0	0	5		5	1	0	1	1	2	1	1	0	1	0	1	2	2	1	2	2	1	1	2	1	2	2	4
1	50	2	2	3	0	1	78	1	40	30.0433	0	3	1	2		2	1	1	1	61	0	1	3			5	1	1	1	1	2	0	1	0	0	0	1	2	2	1	1	1	2	1	1	0	2	2
1	50	2	2	2	0	0	68	1	80	28.2284	0	2	0	2	1	2	1	1	0	20	1	0		5		5	1	1	1	2	1	0	1	0	1	0	1	2	1	1	2	2	2	2	2	1	2	2
1	55	2	2	3	0	1	72	1	100	22.0386	0	1	0	2		2	1	1		35	1	0	0			4	2	1	1	1	1	0	1	0	0	0	1	2	1	1	1	1	1	1	1	0	2	2	2
1	55	2	2	2	0	0	67	1	35	27.0993	0	1	0	2		2	1	1		32	1	1	0			4	2	1	1	1	2	0	1	0	0	0	1	2	2	1	1	1	1	1	1	0	1	1	2
1	55	2	2	3	0	1	79	1	55	31.2488	0	1	0	2		2	1	1		29	1	1	0			4	2	1	1	2	2	0	1	0	1	0	1	2	2	1	2	2	2	2	1	0	2	1	2
1	55	2	2	3	0	1	84	2	90	30.8012	0	3	1	2		2	1	1	0	44	1	0				4	1	1	1	2	1	0	1	0	0	0	1	1	1	1	1	1	1	1	1	0	2	2	4
1	55	2	2	2	0	0	57	2	26.25	24.1672	0	5	1	2		2	1	1		51	0	2	1			5	2	1	1	1	2	0	1	0	0	0	1	2	2	1	1	1	1	1	1	0	1	2
1	55	2	2	3	0	1	76	1	80	23.2335	0	3	1	2		2	1	1		85	0	2	1			1	2	0	1	1	1	0	1	0	0	0	1	2	1	1	1	1	1	1	1	0	2	2	2
1	55	2	1	2	0	0	69	1	40	23.1473	0	8	1	2		1	1	1		35	1	0				4	2	1	1	2	1	0	1	0	0	0	1	1	2	1	1	2	2	2	1	0	1	2	2
1	55	2	2	3	0	1	90	2	50	26.4381	0	1	0	2		2	1	1		33	1	0				4	2	0	2	1	2	0	1	0	0	0	1	1	2	1	1	1	1	1	1	0	1	2	4
1	55	2	2	3	0	1	82	2	40	25.4581	0	2	0	2		2	1	1		43	1	1	0			4	2	1	1	1	1	1	1	0	0	0	1	2	2	1	1	1	1	1	1	0	1	2	2
1	55	2	2	2	0	0	60	2	75	32.7442	0	1	0	2		1	1	2		37	1	0	0			4	2	0	1	1	1	1	1	0	0	0	1	2	1	1	1	1	1	1	1	0	1	2	2
1	56	1	2	2	0	0	62	2	40	30.4705	0	1	0	2		1	1	2	1	50	0	0	1			5	1	1	1	2	1	0	1	0	1	0	1	2	2	1	2	2	1	1	1	0	2	1	1
1	9	2	2	2	0	0	65	2	60	25.9107	0	3	1	2		1	1	2	0	31	1	1	0	6		5	0	0	1	1	2	1	1	0	1	0	1	2	2	2	2	1	2	2	2	0	2	2	4
1	10	2	2	3	0	1	71	2	48	21.4692	0	2	0	2	1	2	3	2	0	58	0	1	1	4	5	4	1	1	1	1	1	1	1	1	1	0	1	2	2	2	2	2	2	1	2	1	2	2	1
1	10	2	1	3	0	1	76	2	45	24.5603	0	4	1	2	1	1	1	2	1	59	0	3	1			4	1	1	1	2	2	1	1	1	1	0	1	2	1	2	2	2	2	1	1	1	2	2	4
1	10	2	2	3	0	1	75	2	67.5	30.1021	0	1	0	2	1	2	1	2	0	42	1	1	0	4		4	1	1	1	1	2	0	1	1	1	0	1	2	2	2	2	2	2	1	2	1	2	1	2
1	21	2	2	2	0	0	64	1	180	26.7229	0	1	0	2	1	2	1	2	0	47	1	0	0		4	5	0	0	1	2	2	0	1	0	1	0	1	2	2	2	2	2	1	1	1	1	1	1	4
1	25	2	2	2	0	0	69	2	37.5	26.2336	0	1	0	2	0	1	1	1	0	22	1	1	0		6	5	1	1	1	2	1	1	1	0	1	0	1	1	2	2	1	2	2	1	1	1	2	2	1
1	25	2	2	2	0	0	62	2	100	23.2434	0	3	1	2		1	1	1		18	1	0	0			5	2	1	1	2	2	1	1	0	1	0	1	1	2	2	2	2	2	1	1	0	2	2	4
1	34	2	2	2	0	0	57	2	22.5	15.6405	1	2	0	1	1	2	1	2	1	19	1	2	1	6		5	1	0	1	2	1	1	1	0	1	0	1	2	2	2	2	2	2	1	2	1	2	2	1
1	35	2	2	2	0	0	69	2	50	27.8293	0	2	0	1		2	1	1		41	1	2	1			5	2	1	1	1	1	1	1	0	1	0	1	2	2	2	2	2	2	1	1	0	2	2	2
1	35	2	2	2	0	0	68	2	37.5	28.3039	0	3	1	1		2	1	2		46	1	3	1	6		1	2	1	1	1	2	1	1	0	1	0	1	2	2	2	2	2	2	1	2	0	2	2	2
1	41	2	1	1	1	0	53	2	45	19.8347	1	1	0	2		1	1	1		42	1	0	0			5	2	1	1	1	1	0	1	0	1	0	1	2	2	2	2	2	1	1	1	0	2	1	3
1	43	2	2	1	1	0	49	2	50	20.5191	1	2	0	2	1	1	1	2	0	33	1	0	0	6		4	0	1	1	1	2	1	1	1	1	0	1	2	2	2	2	2	2	1	2	1	2	2	4
1	43	2	2	1	1	0	51	2	60	21.2031	0	1	0	2		1	1	1	0	29	1	0	0	6		4	0	0	1	1	2	1	1	1	1	0	1	2	2	2	2	2	2	1	2	0	2	2
1	43	2	2	1	1	0	55	2	40	19.2653	1	3	1	2		1	1	1	0	12	1	1	0	9		4	0	1	1	1	2	1	1	1	1	0	1	1	2	2	2	2	2	1	2	0	2	2
1	55	2	2	3	0	1	84	2	75	18.9745	1	2	0	2		2	3	2	0	41	1	1				4	0	0	1	1	2	0	1	0	1	0	1	2	2	2	1	1	2	1	1	0	1	2
1	39	2	2	2	0	0	67	2	105	35.8177	0	2	0	2	1	2	3	2		48	1	0	0			2	2	1	1	1	1	1	1	0	0	0	1	2	1	2	2	1	1	1	1	1	1	2	4
1	50	2	2	3	0	1	74	2	80	33.284	0	2	0	2	1	2	1	2	0	56	0	5	1	5		5	1	1	1	1	2	0	1	0	1	0	1	2	2	2	1	1	2	1	2	1	2	2	3
1	38	2	2	3	0	1	79	2	55	31.9559	0	3	1	2		1	1	1	1	67	0	2	2			5	1	1	1	1	2	1	1	0	0	0	1	1	2	2	1	1	1	1	1	0	1	2	4
1	39	2	2	2	0	0	59	2	80	22.3133	0	1	0	2	1	2	1	1	0	47	1	0	0	3		5	0	0	1	1	1	0	1	0	1	0	1	2	1	2	2	2	2	1	2	1	2	1	4
1	9	2	2	2	0	0	61	2	90	22.6409	0	4	1	2		2	3	2	0	28	1	6	2	6		5	1	1	2	2	2	1	1	0	1	0	1	2	1	1	2	2	2	2	2	0	2	2
1	9	2	2	2	0	0	61	2	80	36.3322	0	3	1	2		2	1	1		28	1	2	1	7		5	2	1	1	1	2	0	1	0	0	0	1	1	2	1	2	1	2	1	2	0	2	2	1
1	9	2	2	2	0	0	68	2	90	22.8374	0	2	0	2		2	3	1	0	21	1	4	2			5	1	1	2	2	2	1	1	0	1	0	1	2	1	1	2	2	2	2	1	0	1	2
1	9	2	2	2	0	0	68	2	135	29.2969	0	3	1	2		2	3	2	1	19	1	6	2			5	1	1	2	2	2	0	1	0	1	0	1	1	1	1	2	2	2	1	1	0	2	2
1	9	2	2	3	0	1	75	2	120	19.0311	1	3	1	2		2	3	2	0	32	1	4	1	8		5	1	1	2	2	2	1	1	0	1	0	1	2	1	1	2	2	2	1	2	0	2	2
1	9	2	2	2	0	0	68	2	90	26.7698	0	3	1	2		2	3	2	0	28	1	3	1	6		5	1	1	1	2	2	1	1	0	1	0	1	1	1	1	2	2	2	1	2	0	2	2
1	9	2	2	2	0	0	60	2	40	25.3086	0	3	1	2		1	1	1		32	1	2	0	5		5	2	1	1	2	1	1	1	0	1	0	1	2	1	1	2	2	2	1	2	0	2	2
1	9	2	2	3	0	1	78	1	18	23.9995	0	3	1	2		1	3	1	1	18	1	2	2	5		5	1	0	1	1	2	0	1	0	1	0	1	2	2	1	2	1	2	1	2	0	2	2	4
1	9	2	2	2	0	0	67	2	30	33.8021	0	2	0	2		1	1	2		47	1	2	0	3		5	2	0	1	2	1	1	1	0	1	0	1	1	2	1	2	2	2	1	2	0	2	2	4
1	11	1	2	3	0	1	78	2	65	22.1526	0	4	1	2		2	3	1	0	28	1	7	3		7	4	1	1	2	1	2	0	1	0	1	0	1	2	2	1	2	2	1	1	1	0	2	2	4
1	11	1	2	2	0	0	64	1	70	21.7738	0	2	0	2	1	1	1	1	1	30	1	2	2	8	6	5	1	1	1	2	2	0	1	0	1	0	1	2	2	1	2	2	2	1	2	1	2	2	1
1	25	2	1	2	0	0	56	2	30	22.231	0	2	0	2	1	1	1	2	0	26	1	4	2	7	8	5	0	1	2	2	2	0	1	0	1	0	1	2	2	1	2	2	2	1	2	1	2	2	4
1	25	2	2	3	0	1	70	2	40	23.2434	0	2	0	2		2	1	1		26	1	3	2			5	2	1	1	2	2	0	1	0	0	0	1	1	2	1	1	2	1	1	1	0	2	2	1
1	25	2	1	2	0	0	62	2	20	31.1846	0	2	0	2		1	1	1		47	1	2	2			5	2	1	1	1	2	1	1	0	0	0	1	2	2	1	2	2	2	1	1	0	2	2	4
1	25	2	1	2	0	0	57	2	20	23.5304	0	4	1	2		1	1	2	0	33	1	3	0	5	6	5	0	1	1	2	1	1	1	0	1	0	1	2	2	1	2	2	2	1	2	0	2	2	1
1	27	2	2	3	0	1	71	2	40	25.0135	0	3	1	2	1	1	1	2	1	45	1	2	0			4	1	1	1	2	1	1	1	0	1	0	1	1	2	1	1	1	2	1	1	1	2	2	2
1	34	2	2	3	0	1	82	2	20	26.5754	0	4	1	2	1	2	1	2	0	35	1	1	1	5		5	0	1	1	2	1	1	1	0	0	0	1	1	2	1	1	1	2	1	2	1	2	2	2
1	34	2	2	3	0	1	81	2	40	27.7662	0	8	1	2	1	2	1	2	0	43	1	2	1	4		5	1	1	1	2	1	1	1	0	0	0	1	2	2	1	1	1	2	1	2	1	2	2	3
1	34	2	2	3	0	1	76	2	52	23.3377	0	8	1	2	0	2	1	2	0	28	1	2	0	4		5	0	1	1	2	2	1	1	0	0	0	1	2	2	1	1	1	2	1	2	1	1	2	2
1	34	2	2	3	0	1	81	2	26.5	25.8645	0	2	0	2	1	1	1	2	0	36	1	2	0	5		5	0	0	1	1	1	1	1	0	0	0	1	1	2	1	1	1	2	1	2	1	1	2	2
1	35	2	2	3	0	1	70	2	150	22.2291	0	4	1	2		1	1	2		42	1	2	0			5	2	1	1	1	2	1	1	0	0	0	1	2	2	1	2	2	1	1	1	0	2	2	1
1	36	2	2	2	0	0	68	2	40	25.7117	0	4	1	2		1	3	1	1	17	1	3	2	5		4	1	0	1	1	2	1	1	0	1	0	1	2	2	1	2	1	1	1	2	0	2	2	2
1	36	2	1	2	0	0	61	2	126	39.4477	0	2	0	2	1	1	1	1		49	1	4	2	4		4	2	0	2	2	1	1	1	0	1	0	1	2	2	1	2	2	2	1	2	1	1	2	2
1	36	2	1	3	0	1	72	2	20	29.5553	0	4	1	2	1	2	1	1		42	1	3	1			4	2	1	1	1	2	0	1	0	0	0	1	1	2	1	1	1	2	1	1	1	1	2	1
1	41	2	2	3	0	1	73	2	120	23.1084	0	1	0	2		2	1	1		28	1	3	3			5	2	1	1	1	2	0	1	0	1	0	1	2	2	1	2	2	2	2	1	0	2	1	1
1	43	2	2	3	0	1	74	2	60	26.9896	0	4	1	2		2	1	2	0	27	1	3	1			4	0	1	1	1	1	1	1	0	1	0	1	2	2	1	2	2	2	1	1	0	2	2	2
1	43	2	2	3	0	1	73	2	80	27.1314	0	3	1	2		2	1	1	1	39	1	1	1			4	1	1	1	1	2	1	1	0	1	0	1	2	2	1	2	2	2	1	1	0	2	2
1	50	2	2	3	0	1	78	2	30	27.6888	0	2	0	2		2	1	1	1	28	1	3	0			5	1	1	1	1	2	1	1	0	0	0	1	2	2	1	1	2	1	1	1	0	2	2
1	55	2	2	2	0	0	67	2	100	44.6163	0	4	1	2		2	1	1		34	1	2	1			4	2	1	2	1	1	1	1	0	0	0	1	1	2	1	1	1	1	1	1	0	1	2	2
1	55	2	2	3	0	1	75	1	70	34.1986	0	3	1	2		2	1	1		32	1	2	1			4	2	0	1	1	2	0	1	0	0	0	1	1	2	1	1	1	1	1	1	0	1	2	2
1	55	2	2	3	0	1	78	2	125	32.9507	0	4	1	2		1	1	1		29	1	1	1			4	2	1	1	2	2	1	1	0	1	0	1	2	2	1	2	2	1	1	1	0	2	2	2
1	55	2	1	3	0	1	70	1	50	24.0346	0	4	1	2		1	1	1		44	1	3	0			4	2	0	1	2	2	0	1	0	0	0	1	2	1	1	1	1	1	1	1	0	1	2	2
1	55	2	2	3	0	1	73	1	180	30.4498	0	8	1	2		2	3	1		29	1	3	1			4	2	1	1	1	1	0	1	0	0	0	1	2	2	1	1	1	1	1	1	0	2	2	2
1	55	2	2	3	0	1	84	1	110	31.25	0	3	1	2		2	3	1		47	1	3	1			4	2	1	1	2	1	0	1	0	0	0	1	2	2	1	1	1	1	1	1	0	2	2	2
1	55	2	2	3	0	1	74	2	56	29.2101	0	5	1	2		2	1	1		39	1	2	1			4	2	1	1	1	1	1	1	0	0	0	1	2	2	1	1	1	1	2	1	0	1	2	2
1	55	2	2	2	0	0	58	2	80	28.7197	0	4	1	2		2	1	1		32	1	2				4	2	1	1	1	1	0	1	0	0	0	1	2	2	1	1	1	1	1	1	0	2	2	2
1	56	1	2	3	0	1	86	2	37.5	25.0995	0	3	1	2	1	2	1	1	0	38	1	2	0	3		5	1	1	1	1	1	1	1	0	1	0	1	2	1	1	1	2	2	1	2	1	2	2	4
1	2	2	2	2	0	0	64	2	88	20.5761	1	3	1	2	1	2	1	1	1	18	1	2	1		7	5	1	1	1	1	1	1	1	0	0	0	1	1	2	2	1	1	1	1	1	1	2	2	1
1	9	2	2	3	0	1	86	1	50	27.3797	0	3	1	2		1	1	1		41	1	2	0	3		5	2	1	1	1	2	0	1	0	1	0	1	1	2	2	2	1	2	1	2	0	2	2	4
1	9	2	2	2	0	0	63	1	40	35.1962	0	3	1	2		1	1	1		39	1	1	1	4		5	2	1	2	1	2	0	1	0	1	0	1	2	2	2	2	1	2	1	2	0	2	2	4
1	9	2	2	3	0	1	70	1	50	30.8248	0	7	1	2		1	1	1		42	1	2	1	3		5	2	1	2	1	1	0	1	0	1	0	1	2	2	2	2	2	2	1	2	0	2	2	4
1	10	2	1	1	1	0	53	2	28	21.6713	0	1	0	2	1	1	1	2	1	48	1	2	1	6		4	1	1	1	1	2	1	1	1	1	0	1	2	2	2	2	2	2	1	2	1	2	2	4
1	10	2	2	2	0	0	69	2	40	20.9042	1	1	0	2	1	1	1	2	1	41	1	3	2		5	4	1	0	1	2	1	0	1	0	1	0	1	2	2	2	2	2	1	1	1	1	1	1	2
1	11	1	1	2	0	0	59	1	20	44.2739	0	4	1	2	1	2	3	1	0	25	1	4	3		8	4	1	1	2	1	2	0	1	0	1	0	1	2	2	2	2	2	1	1	1	1	2	2	1
1	21	2	2	3	0	1	70	1	100	37.4656	0	10	1	2	1	2	1	1	0	34	1	1	1	7	6	5	0	0	2	1	2	0	1	0	1	0	1	1	2	2	2	2	2	1	2	1	2	2	4
1	35	2	2	2	0	0	62	2	30	33.8021	0	5	1	2		2	1	1		40	1	2	1			3	2	1	1	1	2	1	1	0	1	0	1	2	2	2	2	2	2	1	1	0	2	2	1
1	36	2	2	2	0	0	60	2	100	27.5134	0	2	0	2	1	1	1	1	0	35	1	6	5	6	8	4	1	1	1	1	2	0	1	0	1	0	1	2	2	2	1	1	1	1	2	1	2	2	1
1	43	2	1	1	1	0	55	2	30	22.9421	0	2	0	2		2	1	2	0	35	1	2	0			4	0	1	1	1	1	1	1	1	1	0	1	2	2	2	2	2	2	1	1	0	2	2	2
1	43	2	2	3	0	1	74	2	40	25.2363	0	3	1	2	1	1	1	2	0	33	1	3	2			4	0	1	1	1	1	1	1	1	1	0	1	1	2	2	2	2	2	1	1	1	2	2	2
1	50	2	2	3	0	1	77	2	30	27.6888	0	2	0	2		2	3	1	1	29	1	1	1			5	1	1	1	1	2	1	1	0	0	0	1	2	2	2	1	1	1	1	1	0	2	2
1	50	2	2	2	0	0	58	2	40	31.25	0	2	0	2		2	1	1	0	49	1	1	1	2		5	1	0	1	1	2	0	1	0	0	0	1	2	1	2	1	1	2	1	2	0	1	2	4
1	55	2	2	3	0	1	81	2	130.05	33.6221	0	4	1	2		2	1	2		44	1	3	1			5	2	1	1	1	2	0	1	0	0	0	1	1	2	2	1	1	1	1	1	0	1	2	4
1	9	2	2	2	0	0	65	1	100	25.8166	0	5	1	2		2	1	1		20	1	3	0	7		5	2	1	1	1	2	0	1	0	1	0	1	2	2	2	2	1	2	1	2	0	2	2	1
1	10	2	2	2	0	0	68	2	47	24.4473	0	4	1	2	0	2	1	1	0	31	1	2	1		5	4	1	0	1	2	1	1	1	0	1	0	1	2	2	2	2	2	1	1	1	1	2	2	4
2	9	2	1	2	0	0	58	2	20	17.0656	1	1	0	2		1	1	2	0	64	0	1	0	1		5	0	1	1	2	1	1	1	0	1	0	1	2	1	1	2	2	2	1	2	0	2	2
2	9	2	1	3	0	1	70	2	45	18.1955	1	4	1	2		1	1	2	0	50	0	0	0	1		5	0	1	1	1	1	1	1	0	1	0	1	2	1	1	2	2	2	1	2	0	2	2	1
2	10	2	2	2	0	0	57	1	34	19.8352	1	1	0	2		2	1	1		62	0	1	0			5	2	0	1	1	1	0	0	0	0	0	1	1	1	1	2	2	1	1	1	0	1	1	2
2	29	1	2	2	0	0	66	2	80	15.4321	1	8	1	2		1	1	1	0	50	0	0	0			5	0	1	1	2	1	1	1	0	1	0	1	1	2	1	2	2	1	1	1	0	2	2	2
2	44	1	2	3	0	1	78	2	50	27.993	0	4	1	2		1	1	2		57	0	1	0			5	2	1	1	1	1	1	1	0	1	0	1	1	1	1	2	2	2	1	1	0	2	2	4
2	46	2	2	3	0	1	84	2	80	23.74	0	3	1	2	0	1	1	1	0	57	0	0	0		5	2	0	0	1	1	1	1	1	0	1	0	1	2	2	1	2	2	1	1	1	1	2	2	4
2	50	2	2	2	0	0	69	2	45	30.4705	0	9	1	2		1	1	1		60	0	0	0			5	2	1	1	1	1	0	1	0	0	0	1	2	1	1	1	1	1	1	1	0	1	2
2	56	1	2	2	0	0	66	1	40	36.1323	0	3	1	2		1	1	1		55	0	0	0			5	2	1	1	1	1	0	1	0	0	0	1	2	2	1	1	1	1	1	1	0	2	2	2
2	23	1	2	3	0	1	74	1	20	39.7582	0	2	0	2	0	1	1	1	0	53	0	0			4	3	0	0	1	1	2	0	1	0	1	0	1	1	2	2	1	2	1	1	1	1	2	2
2	6	1	2	3	0	1	74	1	53	31.1614	0	2	0	2		1	1	1	0	38	1	0	0			3	0	0	1	1	1	0	1	0	0	0	1	2	1	1	1	1	1	1	1	0	1	2	2
2	6	1	2	2	0	0	66	1	112	18.5132	1	4	1	2		1	3	1		41	1	0	0			3	2	1	1	1	2	0	1	0	0	0	1	2	1	1	1	1	1	1	1	0	2	2
2	6	1	2	3	0	1	72	2	140	24.6097	0	2	0	2		2	1	1		28	1	0	0			4	2	1	1	1	2	0	1	0	0	0	1	2	2	1	1	1	1	1	1	0	1	2	2
2	6	1	2	2	0	0	69	2	48	22.8329	0	2	0	2		2	1	1		23	1	0	0			2	2	0	1	1	2	1	1	0	0	0	1	2	2	1	1	1	1	1	1	0	2	2	1
2	6	1	2	2	0	0	69	2	96	22.8329	0	3	1	2		2	1	2		23	1	0	0			3	2	0	1	1	2	0	1	0	0	0	1	2	2	1	1	1	1	1	1	0	2	2	2
2	9	2	2	2	0	0	67	2	60	31.4359	0	3	1	2	0	2	3	2	0	58	0	2	1	6		5	1	1	1	1	1	1	1	0	1	0	1	2	1	1	2	2	2	1	2	1	2	2
2	9	2	2	2	0	0	59	2	60	32.9879	0	4	1	2		2	1	2	0	31	1	1	0	3		5	1	1	1	2	1	1	1	0	1	0	1	2	1	1	2	2	2	1	2	0	2	2	2
2	9	2	2	3	0	1	74	2	60	25.1429	0	3	1	2		2	1	2	0	45	1	1	0	3		5	1	1	1	2	2	1	1	0	1	0	1	2	2	1	2	2	2	1	2	0	2	2
2	9	2	2	2	0	0	62	2	60	28.2828	0	2	0	2		2	1	2	0	41	1	1		3		5	0	1	1	1	1	0	1	0	1	0	1	2	1	1	2	2	2	1	2	0	2	2
2	10	2	2	3	0	1	74	2	29	25.5102	0	1	0	1	1	1	1	1	0	41	1	3	1			5	1	1	1	1	2	0	1	0	0	0	1	1	2	1	2	2	1	1	1	1	1	1	2
2	13	1	2	2	0	0	68	1	30	22.0386	0	3	1	2	1	1	1	1	1	32	1	1	0	5		5	1	1	1	1	1	0	1	0	1	0	1	2	2	1	2	2	2	1	2	1	2	2	4
2	13	1	2	2	0	0	68	1	15	28.959	0	3	1	2		2	3	1	0	52	0	3	2			5	1	1	1	1	1	0	1	0	1	0	1	2	2	1	2	2	1	1	1	0	2	2	2
2	14	1	2	2	0	0	68	1	30	26.7229	0	2	0	2		1	1	1	0	36	1	0	0			3	0	1	1	1	1	0	1	0	1	0	1	2	1	1	2	1	1	1	1	0	2	2	4
2	22	1	2	3	0	1	73	2	120	23.6614	0	3	1	2		2	1	2	1	36	1	0	0			4	1	0	1	1	2	1	1	0	0	0	1	1	2	1	1	1	1	2	1	0	2	2	4
2	22	1	2	2	0	0	65	2	67.5	21.7181	0	1	0	2		2	1	1	0	56	0	1	1			2	0	0	1	1	1	1	1	0	0	0	1	1	1	1	1	1	1	1	1	0	1	2	3
2	32	1	2	2	0	0	64	2	20	30.0712	0	3	1	2	1	1	1	1	0	55	0	1	1			3	0	0	2	1	1	1	1	0	0	0	1	2	2	1	1	1	1	1	1	1	1	2	4
2	33	1	2	3	0	1	71	2	75	27.7177	0	2	0	2		1	1	1	0	32	1	0	0		4	5	0	1	1	1	2	1	1	0	0	0	1	2	2	1	1	1	1	1	1	0	2	2	2
2	33	1	2	3	0	1	85	1	30	24.9989	0	10	1	2		2	3	1	0	77	0	2	3		3	5	1	1	1	1	1	0	1	0	0	0	1	2	2	1	1	1	1	1	1	0	2	2	2
2	35	2	2	3	0	1	84	2	62.5	18.2563	1	3	1	2		2	1	2		51	0	3	1			1	2	0	1	1	2	0	1	0	0	0	1	1	2	1	1	1	1	1	1	0	1	2	3
2	35	2	2	2	0	0	66	2	40	29.4029	0	3	1	1		2	1	2	0	29	1	4	1	5		5	1	1	1	2	1	1	1	0	1	0	1	2	2	1	2	2	1	1	2	0	2	2	2
2	35	2	2	3	0	1	79	2	50	28.3987	0	1	0	1		2	1	2		23	1	2	1	3		5	2	1	1	1	1	1	1	0	0	0	1	2	2	1	2	2	2	1	2	0	1	2	2
2	35	2	2	3	0	1	70	2	50	28.6048	0	3	1	1		2	1	2		45	1	3	1	4		5	2	0	1	1	1	1	1	0	1	0	1	2	2	1	2	2	2	1	2	0	2	2	3
2	35	2	2	3	0	1	71	2	30	21.5451	0	2	0	1		1	1	2	1	37	1	2	1			5	1	1	1	2	1	1	1	0	0	0	1	2	2	1	2	1	1	1	1	0	2	2	1
2	37	1	2	3	0	1	83	1	40	31.139	0	5	1	2		1	1	1		69	0	3	1			5	2	0	1	1	2	0	1	0	0	0	1	2	2	1	1	2	1	1	1	0	1	2	2
2	42	1	2	3	0	1	73	2	22.5	53.5156	0	4	1	2		1	1	1	0	60	0	1	1			3	1	1	1	1	2	1	1	0	0	0	1	1	2	1	1	1	1	1	1	0	1	2
2	43	2	1	2	0	0	66	2	70	27.8488	0	12	1	2		1	1	1	0	34	1	0	0			4	0	1	1	1	1	0	1	0	0	0	1	2	2	1	1	1	1	1	1	0	1	2	2
2	43	2	2	1	1	0	51	2	35	21.1073	0	2	0	2		1	1	1	0	48	1	0	0			4	0	1	1	1	1	1	1	0	1	0	1	2	2	1	2	2	2	1	1	0	2	2	4
2	45	1	2	3	0	1	75	1	112.5	26.2188	0	1	0	2		2	1	1		27	1	1	0			5	2	1	1	1	1	0	1	0	0	0	1	2	2	1	2	2	1	1	1	0	2	2	2
2	48	2	2	3	0	1	79	2	99	26.1224	0	4	1	2		2	1	1	1	58	0	5	3			5	1	1	1	2	2	1	1	0	1	0	1	2	2	1	2	2	2	1	1	0	2	2	2
2	48	2	2	3	0	1	71	1	45	33.218	0	2	0	2		1	1	1	0	49	1	0	0			5	0	1	1	1	1	0	1	0	0	0	1	2	1	1	2	2	1	1	1	0	1	2	2
2	54	2	2	3	0	1	72	2	67.5	32.4219	0	2	0	2	1	2	1	1		45	1	1	0			5	2	1	1	1	2	1	1	0	0	0	1	2	2	1	1	1	2	2	1	1	2	2	2
2	56	1	2	3	0	1	70	2	50	28.5483	0	2	0	2		1	1	2	0	41	1	0	0			5	0	0	1	1	1	1	1	0	0	0	1	2	1	1	1	1	1	1	1	0	2	2	2
2	56	1	2	2	0	0	66	2	40	24.0055	0	2	0	2	0	1	1	2		40	1	0	0			5	2	1	1	1	1	1	1	0	0	0	1	2	2	1	2	2	1	1	1	1	2	2	2
2	56	1	2	2	0	0	69	1	80	28.578	0	3	1	2		1	1	1		38	1	0	0			5	2	0	1	1	1	0	1	0	0	0	1	2	2	1	2	2	2	1	1	0	1	2	2
2	57	1	2	2	0	0	63	2	60	39.8437	0	5	1	2	1	1	1	1	0	32	1	1	0	5		5	1	1	2	1	2	1	1	0	0	0	1	2	2	1	1	1	2	1	2	1	1	2	4
2	57	1	2	2	0	0	67	2	101.25	32.2708	0	1	0	2	1	1	1	2	1	40	1	0	0	4		5	1	1	2	1	2	1	1	0	1	0	1	2	2	1	2	2	2	1	2	1	2	2	4
[truncated: 2,509 more rows]
[truncated: 21 more columns]
