# Supplementary material for: Assessing the clinical practice in specialized outpatient clinics for chronic obstructive pulmonary disease: Analysis of the EPOCONSUL clinical audit
Source: PLoS One. 2019 Feb 6;14(2):e0211732. doi: 10.1371/journal.pone.0211732 (PMC6364994; doi:10.1371/journal.pone.0211732)
Supplement: S2 File — (XLSX) [file pone.0211732.s008.xlsx]

## Sheet: data_centro_59
Hospital_grande	Puiblic_hospital	Hospital_unive_N	Num_camas_neumo	bed_center_500	Planta_Neumo_N	Num_camas_nuemo_20	Num_Adjuntos_N_5	Residente_Neumo_N	Nun_consul_resp_10000	Num_consul_resp_anual	Consulta_enfemeria_N	Espirometria_forzada_N	Test_marcha_6min_N	Programa_Educa_N	Test_esfuerzo_CP_N	Rehab_Resp_N	Tipo_Rehab_Resp_N	estudio_genetico_alfa1_N	Esosinofilia_esputo_N	Consulta_EPOC_N	Id_centro	Min_consult_mono_1_vez_20	Min_consult_neumo_1_vez_20	Min_consulta_monogr_rev_15	Min_consulta_neumo_rev_15	Portocolo_Soport_Nutrico_EPOC_N
0	1	1		0	1		0	1	0	2133	1	1	1	1	2	1	4	1	1	1	6	1	1	0	0	1
0	1	2	32	0	2	1	1	1	1	15390	1	1	2	1	1	1	4	1	1	2	7	0	0	0	0	1
0	1	2	25	1	2	1	0	2	1	17800	1	1	2	1	2	2	1	2	2	2	10	1	0	1	0	2
0	1	2	37	1	2	1	1	2	0	9289	2	1	2	2	2	2	2	1	2	1	11	1	0	1	0	1
0	1	1		0	1		0	1	0	1228	1	1	2	1	1	1	4	2	1	1	13	1	1	1	1	1
0	1	1		0	1		0	1	0	1676	2	1	1	2	1	2	2	1	1	1	14	1	1	1	1	1
0	1	1		0	1		0	1	1	12000	1	1	2	1	1	2	2	1	1	2	16	1	1	1	1	1
0	1	2	22	0	2	1	1	2	1	13400	1	1	2	1	1	2	2	2	1	2	17	1	0	1	0	1
0	1	2	12	0	2	0	1	1	0	7800	2	1	2	2	2	2	3	1	1	2	18	1	1	1	1	1
0	1	1	35	0	2	1	1	2	1	13556	1	1	2	2	2	2	2	2	1	2	19	1	1	1	0	1
0	1	2	14	1	2	0	1	2	1	12434	1	1	2	2	2	2	3	1	1	1	22	0	1	1	1	1
0	1	1		0	1		0	1	0	1446	2	1	2	2	2	1	4	2	1	2	26	1	1	1	1	1
0	1	1	18	0	2	0	1	1	1	14877	1	1	2	1	1	1	4	2	2	1	28	1	1	0	0	1
0	0	2		0	1		0	1	0	1289	2	1	2	1	1	2	1	2	1	1	29	1	1	1	1	1
0	1	2	18	1	2	0	1	2	1	13434	1	1	2	1	1	2	2	2	1	1	30	0	0	0	0	1
0	1	2	16	0	2	0	1	1	1	12345	1	1	2	2	2	2	2	2	1	1	31	0	0	0	0	1
0	1	2	30	0	2	1	1	1	0	4335	2	1	2	2	1	1	4	1	2	1	32	0	0	0	0	2
0	1	1		0	1		0	1	0	4450	1	1	2	1	1	1	4	2	2	1	33	0	0	1	1	1
0	0	2		0	1		0	1	1	15699	2	1	2	2	1	2	3	2	1	2	34	0	0	1	0	2
0	1	2	30	0	2	1	1	1	1	13656	2	1	2	1	1	2	3	1	2	2	35	1	1	1	1	2
0	1	2	24	0	2	1	1	2	1	12004	2	1	2	1	1	1	4	1	1	1	37	1	0	1	0	1
0	1	2	16	0	2	0	1	1	1	11000	1	1	2	2	1	1	4	2	1	1	40	1	1	1	0	1
0	0	2		0	1		0	1	0	9490	2	1	1	1	1	2	2	2	2	1	45	1	1	1	1	1
0	1	2	12	1	2	0	1	2	1	25900	2	1	2	2	2	2	2	2	1	2	46	0	0	0	0	1
0	0	2		0	1		0	1	1	12900	1	1	2	2	2	2	2	2	1	2	48	0	0	1	1	2
0	1	1	10	0	2	0	1	1	1	13000	1	1	2	1	1	2	2	2	2	1	52	1	1	1	1	1
0	1	1	30	0	2	1	1	2	0	4355	2	1	2	2	2	2	3	2	1	1	56	1	1	1	1	1
1	1	2	63	1	2	1	1	2	1	29800	1	1	2	1	2	2	2	2	2	1	1	1	1	0	0	1
1	1	2	32	1	2	1	1	2	1	17183	1	1	2	1	1	2	2	2	1	2	2	1	1	0	0	1
1	1	2	26	1	2	1	1	2	1	20200	2	1	2	1	1	2	3	2	1	1	3	1	1	1	1	1
1	1	2	30	1	2	1	1	2	1	22890	2	1	2	1	2	2	2	1	2	2	4	1	1	1	1	1
1	1	2	27	1	2	1	1	2	1	21000	2	1	2	1	2	2	2	2	2	1	5	1	1	1	1	1
1	1	2	40	1	2	1	1	2	1	26500	1	1	2	1	2	2	3	2	2	1	8	1	1	0	0	1
1	1	2	39	1	2	1	1	2	1	31621	2	1	2	2	2	2	2	2	1	2	9	1	1	1	0	1
1	1	2	49	1	2	1	1	2	1	25880	2	1	2	2	2	2	2	2	2	1	12	1	1	1	1	1
1	1	2	38	1	2	1	1	2	1	26828	1	1	2	1	2	2	3	2	2	1	15	1	0	0	0	1
1	1	2	46	1	2	1	1	2	1	13400	1	1	2	1	1	1	4	1	2	1	20	1	1	0	0	1
1	1	2	30	1	2	1	1	2	1	25680	1	1	2	1	2	1	4	1	2	2	21	0	0	0	0	1
1	1	2	20	1	2	1	1	2	1	11586	1	1	2	1	2	1	4	2	2	1	23	1	1	1	1	1
1	1	2	66	1	2	1	1	2	1	22890	1	1	2	1	2	2	2	2	1	2	24	0	0	0	0	1
1	1	2	28	1	2	1	1	2	1	14560	2	1	2	1	2	2	2	2	2	2	25	0	0	0	0	2
1	1	2	32	1	2	1	1	2	1	27766	1	1	2	1	2	2	2	2	2	2	27	1	1	1	1	1
1	1	2	40	1	2	1	1	2	1	15447	2	1	2	1	2	2	3	2	2	2	36	1	1	1	1	1
1	1	2	32	1	2	1	1	2	1	17691	2	1	2	2	2	2	2	2	1	2	38	0	0	0	1	1
1	1	2	60	1	2	1	1	2	1	27890	2	1	2	2	2	2	2	2	2	2	39	1	1	1	1	1
1	1	2	36	1	2	1	1	2	1	15690	1	1	2	1	2	1	4	1	1	2	41	1	0	1	0	2
1	1	2	30	1	2	1	1	2	1	15699	1	1	2	1	2	2	1	2	1	1	42	1	0	1	0	1
1	1	2	33	1	2	1	1	2	1	24550	2	1	2	2	1	2	2	1	1	2	43	1	0	1	0	1
1	1	2	20	1	2	1	1	2	1	12500	2	1	2	1	2	1	4	2	1	1	44	1	1	1	1	1
1	1	2	31	1	2	1	1	2	1	22890	2	1	2	1	2	2	3	1	2	1	47	1	1	0	0	1
1	1	2	20	1	2	1	1	2	1	23420	1	1	2	1	1	2	2	2	2	1	49	1	1	1	0	1
1	1	2	20	1	2	1	1	2	1	27863	1	1	2	1	2	2	2	2	1	2	50	1	0	1	0	2
1	1	2	21	1	2	1	1	2	1	27900	1	1	2	1	2	2	3	2	2	2	51	1	1	1	1	1
1	1	2	24	1	2	1	1	1	1	12012	1	1	2	1	1	1	4	2	1	1	53	0	0	0	0	1
1	1	2	32	1	2	1	1	2	1	31212	1	1	2	1	2	2	3	1	1	2	54	1	1	0	0	1
1	1	2	32	1	2	1	1	2	1	34560	2	1	2	1	2	2	3	2	2	2	55	1	1	1	1	1
1	1	2	48	1	2	1	1	2	1	31677	2	1	2	1	2	2	3	2	1	1	57	1	1	0	0	1
1	1	2	20	1	2	1	1	2	1	26545	2	1	2	1	2	2	2	1	1	1	58	0	0	0	0	1
1	1	2	30	1	2	1	1	2	1	24684	1	1	2	1	2	2	2	1	2	2	59	0	0	1	1	1
